# Supplementary material for: Deep Proteomics Analysis Unravels the Molecular Signatures of Tonsillar B Cells in PFAPA and OSAS in the Pediatric Population
Source: Int J Mol Sci. 2025 Jul 10;26(14):6621. doi: 10.3390/ijms26146621 (PMC12294533; doi:10.3390/ijms26146621)
Supplement: Supplementary file 1 [file ijms-26-06621-s001.zip]

Archive with 1 entries (1 files):
- ijms-3734742-supplementary.xlsx
