# Supplementary material for: Deep Proteomics Analysis Unravels the Molecular Signatures of Tonsillar B Cells in PFAPA and OSAS in the Pediatric Population
Source: Int J Mol Sci. 2025 Jul 10;26(14):6621. doi: 10.3390/ijms26146621 (PMC12294533; doi:10.3390/ijms26146621)
Supplement: Supplementary file 1 [file ijms-26-06621-s001.zip › ijms-3734742-supplementary.xlsx]

## Sheet: Total proteins
Accession	Description	Exp. q-value: Combined	Gene Symbol	1	5	8	25	30	35	7	9	13	14	15	17
A0A075B6H7	Probable non-functional immunoglobulin kappa variable 3-7	0.00259175	IGKV3-7	38364.4296875	72352.984375	54139.32421875	64459.3828125	47163.98046875	29654.96875	78996.8359375	94878.1171875	35097.13671875	66417.765625	39386.5625	33661.59375
A0A075B6K4	Immunoglobulin lambda variable 3-10	0.000626959	IGLV3-10	4720.3334960938	7382.8891601562	10420.87109375	NaN	NaN	7254.736328125	25086.947265625	7768.6708984375	NaN	13758.495117188	15009.534179688	NaN
A0A075B6K5	Immunoglobulin lambda variable 3-9	0.00230705	IGLV3-9	NaN	NaN	NaN	NaN	NaN	NaN	1057.8372802734	423.6408996582	NaN	NaN	NaN	NaN
A0A075B6P5;P01615	Immunoglobulin kappa variable 2-28;Immunoglobulin kappa variable 2D-28	0.000300436	IGKV2-28;IGKV2D-28	10849.115234375	19088.740234375	11455.951171875	9590.8681640625	11245.538085938	4580.513671875	14421.918945312	23544.54296875	6186.3881835938	16652.62109375	10388.326171875	6911.76171875
A0A075B6Q5	Immunoglobulin heavy variable 3-64	0.00322548	IGHV3-64	9737.515625	11250.592773438	16982.95703125	13442.967773438	12265.405273438	12619.883789062	14653.041992188	26778.73828125	21198.642578125	NaN	17521.65625	18501.90234375
A0A075B759;F5H284;P0DN26	Peptidyl-prolyl cis-trans isomerase A-like 4E;Peptidyl-prolyl cis-trans isomerase A-like 4D;Peptidyl-prolyl cis-trans isomerase A-like 4F	0	PPIAL4E;PPIAL4D;PPIAL4F	511993.65625	515784.78125	607282.25	569092.75	649918	885017.4375	556105.8125	430886.34375	539142	711808.5625	589835.6875	690544.6875
A0A096LP49;A0A096LP49-2	Coiled-coil domain-containing protein 187;Isoform 2 of Coiled-coil domain-containing protein 187	0	CCDC187	17916.271484375	19273.732421875	20650.748046875	17689.615234375	22912.556640625	16974.076171875	23513.8046875	22403.353515625	10756.6640625	20580.625	26262.548828125	16529.853515625
A0A0A0MRZ8	Immunoglobulin kappa variable 3D-11	0.000163079	IGKV3D-11	18533.861328125	32498.953125	28626.232421875	34875.33203125	30543.08203125	21452.50390625	41301.0859375	40110.828125	22923.732421875	28702.060546875	29466.548828125	18991.6640625
A0A0A0MS01	Probable non-functional T cell receptor gamma variable 10	0.00114956	TRGV10	61792.5390625	47363.3125	44279.5703125	40733.58984375	48542.0390625	44396.28515625	34154.50390625	40759.06640625	47357.79296875	68886.6328125	39450.54296875	67497.0234375
A0A0A0MS15	Immunoglobulin heavy variable 3-49	0.000626959	IGHV3-49	NaN	6328.203125	1358.6204833984	1431.7912597656	10481.774414062	2171.638671875	7298.7387695312	6779.7309570312	NaN	NaN	3024.7216796875	NaN
A0A0B4J1U7	Immunoglobulin heavy variable 6-1	0.000626959	IGHV6-1	37200.06640625	29366.439453125	27944.80078125	20314.80859375	38671.55859375	20429.208984375	28818.755859375	25789.80078125	16384.05859375	19226.775390625	30858.63671875	25356.60546875
A0A0B4J1Y9	Immunoglobulin heavy variable 3-72	0.000300436	IGHV3-72	1761865.625	1565312.75	1768206.125	2186282.5	2469326	1638926.625	2093848	2806884.75	1501503.625	1407876.625	3288816.5	1071457.375
A0A0B4J237;P01737	T cell receptor alpha variable 8-2;T cell receptor alpha variable 8-4	0.000626959	TRAV8-2;TRAV8-4	17854.3984375	13361.690429688	5537.0693359375	5627.9243164062	NaN	7769.0375976562	9557.490234375	3821.5197753906	2286.1525878906	17592.361328125	3712.8168945312	18397.099609375
A0A0B4J245	T cell receptor alpha variable 12-1	0.00322548	TRAV12-1	17602.44921875	14266.7578125	17297.486328125	14458.005859375	NaN	14538.798828125	15242.444335938	15587.740234375	17524.38671875	28561.05078125	18317.416015625	7154.1083984375
A0A0B4J265	T cell receptor alpha variable 26-2	0.000300436	TRAV26-2	7801.8603515625	8618.0712890625	14366.399414062	12404.577148438	17913.6875	12277.637695312	12395.451171875	21749.431640625	13227.120117188	19301.212890625	13739.97265625	4006.5461425781
A0A0B4J2D5;P0DPI2	Glutamine amidotransferase-like class 1 domain-containing protein 3B, mitochondrial;Glutamine amidotransferase-like class 1 domain-containing protein 3A, mitochondrial	0	GATD3B;GATD3A	81362.2890625	80808.484375	66941.5859375	73551.5	55770.26171875	64689.9140625	51412.7890625	124445.5703125	51258.828125	72395.8203125	48349.796875	56135.03125
A0A0B4J2D9;P0DP09	Immunoglobulin kappa variable 1D-13;Immunoglobulin kappa variable 1-13	0	IGKV1D-13;IGKV1-13	NaN	NaN	8661.0380859375	NaN	NaN	NaN	NaN	NaN	NaN	NaN	7772.4653320312	7516.9501953125
A0A0B4J2F0	Protein PIGBOS1	0.000422773	PIGBOS1	17666.857421875	13424.297851562	15691.169921875	19916	15010.994140625	13237.737304688	13966.8046875	27717.25390625	NaN	12057.432617188	21029.091796875	8138.7045898438
A0A0B4J2F2;P57059	Probable serine/threonine-protein kinase SIK1B;Serine/threonine-protein kinase SIK1	0.00213881	SIK1B;SIK1	25875.716796875	11769.455078125	NaN	NaN	NaN	NaN	21384.99609375	20100.150390625	NaN	7794.7524414062	NaN	35766.046875
A0A0B4J2H0	Immunoglobulin heavy variable 1-69D	0.000626959	IGHV1-69D	9814.611328125	11998.642578125	7613.8715820312	6802.6630859375	11600.877929688	5771.7661132812	17313.7265625	9460.40625	1489.1312255859	12159.486328125	8907.6640625	3382.1040039062
A0A0C4DH25	Immunoglobulin kappa variable 3D-20	0.00114956	IGKV3D-20	NaN	12881.217773438	6176.1948242188	8546.576171875	8062.5751953125	4524.8046875	11634.584960938	8730.1103515625	NaN	6920.2607421875	3859.4477539062	7172.5087890625
A0A0C4DH31	Immunoglobulin heavy variable 1-18	0.00652259	IGHV1-18	284.68377685547	1436.5627441406	NaN	NaN	NaN	NaN	1738.6356201172	575.67791748047	1095.1234130859	959.66839599609	NaN	NaN
A0A0C4DH38	Immunoglobulin heavy variable 5-51	0	IGHV5-51	24335.697265625	32496.8984375	27131.947265625	21081.990234375	30055.86328125	14599.948242188	54117.01953125	34623.7421875	13500.275390625	40633.95703125	31943.486328125	19558.45703125
A0A0C4DH43;P01814	Immunoglobulin heavy variable 2-70D;Immunoglobulin heavy variable 2-70	0.00135532	IGHV2-70D;IGHV2-70	42394.87109375	55947.2265625	54048.12109375	55877.73046875	69730.9609375	51464.703125	21210.673828125	45400.12109375	63717.3515625	68264.953125	33352.953125	60588.3125
A0A0C4DH67	Immunoglobulin kappa variable 1-8	0	IGKV1-8	19575.41015625	12266.342773438	16348.223632812	13291.989257812	16588.947265625	6372.8408203125	11390.23828125	26754.330078125	8199.51953125	14622.080078125	10934.954101562	5781.7373046875
A0A0C4DH72	Immunoglobulin kappa variable 1-6	0	IGKV1-6	7222.7119140625	8493.931640625	15752.90625	7476.5322265625	3008.6457519531	2344.8603515625	12034.958007812	8291.0654296875	3190.9077148438	4294.5283203125	2122.8408203125	8121.8608398438
A0A0J9YWL9	Putative testis-expressed protein 13C	0.000422773	TEX13C	75003.4921875	67754.1171875	48766.4609375	51050.82421875	48911.140625	69703.0078125	62732.12109375	48793.18359375	32716.431640625	60222.42578125	64861.8046875	64459.484375
A0A0K0K1C4	T cell receptor beta variable 27	0.000626959	TRBV27	34518.9453125	33315.58984375	39771.3125	38590.80078125	24359.162109375	50580.29296875	37025.8828125	30387.658203125	22790.78125	31511.42578125	33748.84765625	37238.28125
A0A0K0K1D8	T cell receptor beta variable 6-1	0.00764541	TRBV6-1	82542.3828125	126225.1953125	84630.8515625	88868.9609375	90509.765625	80614.25	95474.2421875	130448.46875	NaN	105904.6640625	80860.71875	72244.0859375
A0A0U1RR11;P0DPI3	Centromere protein V-like protein 1;Centromere protein V-like protein 2	0.00315457	CENPVL1;CENPVL2	15438.475585938	6653.603515625	12343.442382812	10056.12109375	9043.4169921875	13534.32421875	5579.1586914062	NaN	20763.3203125	7877.9555664062	5945.2421875	14903.796875
A0A0U1RRI6	Centromere protein V-like protein 3	0	CENPVL3	27574.435546875	39920.07421875	23345.775390625	26339.455078125	31779.56640625	16797.32421875	35382.0546875	52154.49609375	26128.390625	68795.828125	55417.421875	6215.1987304688
A0A0U1RRK4	LBH domain-containing protein 2	0	LBHD2	72300.34375	67806.375	68806.0703125	97423.765625	82543.8046875	68357.2890625	74679.703125	71211.1484375	67419.8984375	73666.640625	131163.8125	82839.34375
A0A140G945;A0A140G945-2;P02489	Alpha-crystallin A2 chain;Isoform 2 of Alpha-crystallin A2 chain;Alpha-crystallin A chain	0.000300436	CRYAA2;CRYAA2;CRYAA	9623.4794921875	9417.6708984375	6754.6186523438	11289.463867188	7661.4760742188	14067.608398438	10211.869140625	12881.668945312	11995.715820312	5957.9375	9365.9326171875	6234.4096679688
A0A1B0GTQ4	Protein myomixer	0.000626959	MYMX	184530.59375	165500.78125	140181.203125	98052.3671875	98503.796875	99780.421875	111618.8359375	276935.28125	241957.5	149998.296875	123576.2734375	134292.0625
A0A1B0GTS1;A0A1B0GWH4	Heat shock transcription factor, X-linked member 4;Heat shock transcription factor, X-linked member 3	0.00144477	HSFX4;HSFX3	20431.041015625	26779.189453125	29402.40234375	31744.228515625	26359.95703125	38921.83203125	25284.42578125	18454.216796875	27733.67578125	24864.486328125	23901.49609375	31539.39453125
A0A1B0GTU1	Zinc finger CCCH domain-containing protein 11B	0.00755594	ZC3H11B	2677.9643554688	4985.4418945312	3697.8464355469	3906.1723632812	4068.7678222656	1691.1571044922	NaN	3386.9821777344	NaN	NaN	NaN	5389.7934570312
A0A1B0GTW7	Leishmanolysin-like peptidase 2	0.000300436	LMLN2	15238.565429688	15568.1953125	14194.93359375	13330.309570312	14677.447265625	17239.87890625	17205.98046875	17464.26953125	7012.0439453125	16791.5078125	19952.9375	17072.7421875
A0A1B0GU71	Uncharacterized protein CFAP97D2	0	CFAP97D2	43721.9375	55731.6875	68792.203125	70664.1171875	86826.5234375	72719.96875	43558.55859375	65922.828125	62645.796875	72478.1953125	77589.1328125	45682.875
A0A1B0GUA6	Putative coiled-coil domain-containing protein 195	0.00315457	CCDC195	10518.02734375	43473.76953125	40751.1640625	47006.93359375	49515.2890625	30473.0625	28229.16796875	28671.734375	27109.25	52124.89453125	59400.5078125	45972.109375
A0A1B0GUA9	Uncharacterized protein C13orf46	0.000300436	C13orf46	10926.771484375	12733.29296875	12909.731445312	10514.3359375	12763.08203125	9786.67578125	15350.446289062	11743.022460938	10866.875	19232.076171875	12904.408203125	14020.068359375
A0A1B0GV03	Golgin subfamily A member 6-like protein 7	0	GOLGA6L7	46327.140625	44488.0625	46645.9453125	43089.8359375	43589.61328125	37551.796875	51124.8671875	38641.234375	22659.8203125	55296.84765625	43596.45703125	42630.77734375
A0A1B0GVK7	Protein FAM240A	0.00144477	FAM240A	169599.703125	140125.140625	85057.5546875	164876.109375	119948.6640625	102801.9296875	135700.90625	137592.671875	45024.76171875	114699.8359375	132322.015625	127588.2734375
A0A1B0GVM6	Uncharacterized protein C11orf97	0.00315457	C11orf97	60728.8046875	49399.46484375	47855.87109375	47871.0390625	46926.58203125	49696.296875	63924.36328125	46317.50390625	17276.73828125	36546.23046875	47916.32421875	43421.9296875
A0A1B0GVQ3	Coiled-coil domain-containing protein 200	0.00114956	CCDC200	17235.33203125	16165.067382812	23455.044921875	17088.515625	19528.69140625	16304.763671875	17158.35546875	8009.5537109375	26953.32421875	17269.771484375	22954.091796875	27097.556640625
A0A1B0GW35	Exocyst complex component 1-like	0.000626959	EXOC1L	16715.517578125	10334.90625	11602.37890625	6307.9448242188	17672.125	10891.521484375	12073.396484375	5722.5454101562	10925.340820312	11417.68359375	21779.447265625	10316.783203125
A0A1B0GWB2	Proline rich transmembrane protein 1B	0.00221566	PRRT1B	18878.05859375	15003.026367188	12711.65234375	12560.153320312	14390.278320312	5096.7182617188	12174.606445312	17515.640625	15155.971679688	15787.952148438	15514.92578125	12128.547851562
A0A1W2PP97	Thrombospondin type-1 domain-containing protein 8	0.00322548	THSD8	62195.35546875	53081.58203125	48977.97265625	70565.8125	59927.4375	83901.84375	69746.65625	50553.87109375	33848.41015625	70272.5546875	48378.00390625	73165.3203125
A0A2R8Y4Y8	Oocyte-secreted protein 4B	0.00221566	OOSP4B	27919.662109375	37074.953125	NaN	30634.513671875	23010.576171875	27862.8359375	20020.724609375	24657.427734375	53962.99609375	27884.96484375	34649.2734375	40136.01171875
A0A494C086	Putative speedy protein E21	0	SPDYE21	71975.875	108308.484375	133363.140625	169950.65625	149008.5625	143133.15625	96947.3671875	129159.1484375	142084.265625	104440.921875	120890.5390625	99507.6484375
A0AUZ9;A0AUZ9-2;A0AUZ9-3;A0AUZ9-4	KAT8 regulatory NSL complex subunit 1-like protein;Isoform 2 of KAT8 regulatory NSL complex subunit 1-like protein;Isoform 3 of KAT8 regulatory NSL complex subunit 1-like protein;Isoform 4 of KAT8 regulatory NSL complex subunit 1-like protein	0.00259175	KANSL1L	4151.9150390625	3691.6052246094	2528.8334960938	2169.2241210938	547.69982910156	867.01824951172	2550.6325683594	615.11560058594	NaN	2598.5268554688	1730.8013916016	2753.0256347656
A0AVF1	Intraflagellar transport protein 56	0.00985175	TTC26	16515.701171875	22070.701171875	21229.794921875	16167.314453125	14814.53515625	15943.106445312	21949.48828125	14641.94140625	17859.93359375	19638.9453125	20981.90625	19574.791015625
A0AVI2	Fer-1-like protein 5	0	FER1L5	23347.525390625	23912.0078125	26854.337890625	30930.55078125	28070.4453125	29414.88671875	31428.74609375	31024.875	26899.587890625	24799.560546875	29490.716796875	25507.982421875
A0AVK6	Transcription factor E2F8	0	E2F8	37121.7109375	39518.30859375	39030.91015625	34037.44921875	33926.08984375	34980.73828125	40397.74609375	43376.37109375	35561.7421875	38536.95703125	39478.453125	25585.970703125
A0AVT1	Ubiquitin-like modifier-activating enzyme 6	0	UBA6	26586.15234375	38677.58984375	36411.87890625	36796.3984375	33734.8515625	39444.71484375	33962.625	40606.98046875	44536.1875	31933.248046875	25316.271484375	35996.109375
A0FGR8-2	Isoform 2 of Extended synaptotagmin-2	0	ESYT2	37148.3984375	37155.6640625	21128.453125	21650.685546875	30403.87109375	18587.060546875	31581.056640625	52110.515625	39938.04296875	35748.50390625	31752.509765625	26995.630859375
A0FGR8-6	Isoform 6 of Extended synaptotagmin-2	0.000626959	ESYT2	6314.39453125	3771.1433105469	2218.1118164062	1920.2581787109	2578.5969238281	1271.8553466797	2831.3676757812	4697.3193359375	5772.8618164062	4248.216796875	3365.4406738281	2183.6166992188
A0JLT2	Mediator of RNA polymerase II transcription subunit 19	0	MED19	2780.064453125	2462.56640625	1886.0681152344	924.32843017578	521.66046142578	1604.3657226562	2750.9821777344	907.13226318359	419.01266479492	335.23254394531	1285.0651855469	836.35833740234
A0JP26;A0JP26-3	POTE ankyrin domain family member B3;Isoform 3 of POTE ankyrin domain family member B3	0.00153458	POTEB3	27986.763671875	13488.80078125	27436.9765625	20110.966796875	11862.615234375	9905.4990234375	10912.506835938	15522.438476562	50068.16015625	23250.048828125	15914.202148438	12036.080078125
A0MZ66;A0MZ66-3;A0MZ66-6	Shootin-1;Isoform 3 of Shootin-1;Isoform 6 of Shootin-1	0	SHTN1	6334.46875	7747.044921875	2377.0554199219	6906.2163085938	5091.0942382812	6571.2373046875	6658.8920898438	8198.4248046875	8680.94140625	6664.7119140625	5440.44921875	6096.6352539062
A0PJW6	Transmembrane protein 223	0.00473279	TMEM223	53001.77734375	28824.708984375	26583.125	42071.99609375	57210.1796875	19808.740234375	31185.201171875	46822.87890625	23319.5078125	47329.34765625	68733.703125	27612.220703125
A0PK00	Transmembrane protein 120B	0.00213881	TMEM120B	NaN	1568.3582763672	2317.4509277344	584.80401611328	1409.4699707031	3413.9624023438	1807.3962402344	1426.9188232422	1733.3806152344	3192.5922851562	1411.2067871094	2545.6748046875
A1A4S6	Rho GTPase-activating protein 10	0	ARHGAP10	82841.5	80222.1171875	90958.2578125	98294.5	104716.3203125	98102.59375	84496.859375	118922.25	71925.4609375	95848.1015625	93737.6484375	98158.234375
A1A519;A1A519-2;A1A519-3;A1A519-4	Protein FAM170A;Isoform 2 of Protein FAM170A;Isoform 3 of Protein FAM170A;Isoform 4 of Protein FAM170A	0.00408204	FAM170A	21018.84765625	41180.5703125	49599.7265625	41094.96875	27522.470703125	92031.3828125	31416.73828125	37134.68359375	768.02899169922	95919.59375	39567.56640625	91014.6953125
A1A5B4	Anoctamin-9	0.00144477	ANO9	26512.603515625	30649.521484375	36014.5234375	37169.2578125	36042.55859375	42106.2109375	34625.5546875	31491.931640625	38498.31640625	32326.30078125	22034.384765625	50031.47265625
A1IGU5	Rho guanine nucleotide exchange factor 37	0.000626959	ARHGEF37	93590.90625	61491.4921875	54004.08203125	45144.27734375	29957.095703125	40852.4453125	81396.8671875	96147	63046.76171875	76701.9765625	74866.5390625	66459.4375
A1KZ92;A1KZ92-2	Peroxidasin-like protein;Isoform 2 of Peroxidasin-like protein	0.00135532	PXDNL	23036.923828125	26946.224609375	31544.0546875	38230.87890625	19700.2265625	34563.59765625	36360.19921875	34121.5078125	25566.640625	33490.71875	25143.625	36875.4296875
A1L0T0	2-hydroxyacyl-CoA lyase 2	0	ILVBL	13625.696289062	9963.5380859375	7642.2719726562	6554.29296875	4979.3061523438	4352.3046875	10683.483398438	7881.9877929688	6859.4125976562	7443.8129882812	9034.2138671875	7390.1030273438
A1L168	Uncharacterized protein C20orf202	0	C20orf202	27948.36328125	44962.6484375	29692.26171875	40768.89453125	28120.1875	31345.6171875	35655.26171875	34763.25390625	22203.275390625	51677.44921875	10811.583984375	55315.4296875
A1L190	Synaptonemal complex central element protein 3	0.00114956	SYCE3	33428.125	20966.943359375	23601.41015625	24174.064453125	21777.255859375	23868.58984375	22364.767578125	33443.41796875	4696.0341796875	28961.162109375	19735.58203125	31080.875
A1L429;A6NDE8;O76087;P0CL80;P0CL80-2;P0CL81;P0CL82;P0DSO3;P0DTW1;Q4V326	G antigen 12B/C/D/E;G antigen 12H;G antigen 7;G antigen 12F;Isoform 2 of G antigen 12F;G antigen 12G;G antigen 12I;G antigen 4;G antigen 1;G antigen 2E	0	GAGE12B;GAGE12H;GAGE7;GAGE12F;GAGE12F;GAGE12G;GAGE12I;GAGE4;GAGE1;GAGE2E	83210.515625	82457.6796875	36374.05078125	22186.966796875	17755.591796875	24180.490234375	49220.8515625	82579.59375	66507.015625	96664.4296875	33947.01953125	39369.07421875
A1L4H1	Soluble scavenger receptor cysteine-rich domain-containing protein SSC5D	0	SSC5D	2166924	1755341.875	1677782.875	2799209.5	3036932	2595347.75	2045087.75	2090496.375	3860257.5	2408756	3504750.75	1790174.5
A1L4K1;A1L4K1-2	Fibronectin type III and SPRY domain-containing protein 2;Isoform 2 of Fibronectin type III and SPRY domain-containing protein 2	0.000626959	FSD2	10901.184570312	10458.041992188	12276.802734375	10403.026367188	9903.5625	5002.4755859375	9716.978515625	12452.338867188	7137.29296875	13711.108398438	16345.01953125	7416.0537109375
A2A288	Probable ribonuclease ZC3H12D	0	ZC3H12D	219323.046875	153065.015625	132799.625	128556.578125	115949.171875	197114.875	153926.1875	123810.8828125	149115.21875	192703.65625	168061.890625	151460.84375
A2A368	Melanoma-associated antigen B16	0	MAGEB16	7825.8349609375	8802.076171875	8992.033203125	11577.151367188	8486.4873046875	5027.998046875	8919.013671875	7463.5053710938	11070.16796875	13176.375	7127.4321289062	7445.9296875
A2A3L6	Tetratricopeptide repeat protein 24	0.00322548	TTC24	47740.5234375	62717.828125	40581.17578125	51172.09765625	37647.1640625	51783.70703125	47630.62890625	54598.7578125	48131.8515625	145900.671875	62988.953125	41036.4765625
A2AJT9;A2AJT9-2	BCLAF1 and THRAP3 family member 3;Isoform 2 of BCLAF1 and THRAP3 family member 3	0	BCLAF3	21249.8984375	17505.69921875	15918.90234375	20043.912109375	20154.439453125	17116.994140625	16971.962890625	16457.796875	2566.1145019531	29160.65234375	13625.176757812	13380.809570312
A2RRH5;A2RRH5-4	WD repeat-containing protein 27;Isoform 4 of WD repeat-containing protein 27	0.00286592	WDR27	24080.30078125	22133.578125	18482.07421875	14068.622070312	20854.494140625	16556.66796875	17561.740234375	16067.576171875	27777.994140625	24643.029296875	17750.822265625	15401.029296875
A2RRL7-4	Isoform 4 of Transmembrane protein 213	0.00114956	TMEM213	28005.482421875	27751.189453125	29844.123046875	30279.224609375	1174.0552978516	3619.2731933594	26152.0234375	19846.9296875	24742.619140625	45272.2734375	NaN	33193.359375
A2RRP1	Neuroblastoma-amplified sequence	0	NBAS	55912.11328125	47334.03125	37920.58984375	41181.01171875	47304.25	35643.5078125	34676	55538.296875	27839.998046875	40647.171875	40537.03515625	41463.66796875
A2RTX5;A2RTX5-2	Threonine--tRNA ligase 2, cytoplasmic;Isoform 2 of Threonine--tRNA ligase 2, cytoplasmic	0.000626959	TARS3	30063.341796875	31419.830078125	23392.583984375	12755.044921875	11990.095703125	16028.850585938	25432.1875	25681.515625	28664.3046875	41497.16015625	20047.416015625	15813.217773438
A2RU49	Hydroxylysine kinase	0.00322548	HYKK	21887.517578125	19976.87109375	14452.10546875	16102.532226562	25548.94140625	19409.494140625	21412.943359375	15852.34375	10324.057617188	15879.958984375	19180.0234375	16116.221679688
A2RU67	Protein FAM234B	0.000626959	FAM234B	17580.265625	17327.345703125	15981.83984375	25138.212890625	11849.016601562	13371.4609375	21842.330078125	23071.904296875	11340.215820312	12200.537109375	40217.95703125	14628.620117188
A2RUB6	Coiled-coil domain-containing protein 66	0	CCDC66	59515.734375	61724.1484375	61055.41015625	56700.5234375	65530.52734375	66314.5078125	57418.0234375	78387.265625	56371.26953125	60159.61328125	65326.3125	69422.28125
A2RUC4	tRNA wybutosine-synthesizing protein 5	0.00614634	TYW5	48230.5390625	43063.67578125	31913.568359375	32880.13671875	37499.01953125	27032.388671875	30625.736328125	28815.60546875	37901.11328125	51622.57421875	68174.03125	36601.3046875
A2RUC4-2	Isoform 2 of tRNA wybutosine-synthesizing protein 5	0.00114956	TYW5	94522.6953125	69919.7421875	82857.734375	119198.71875	103539.890625	50030.92578125	61998.32421875	75847.171875	62387.98046875	233140.984375	245118.65625	124966.390625
A2RUR9	Coiled-coil domain-containing protein 144A	0.000626959	CCDC144A	55388.01953125	42534.17578125	43541.5546875	44869.75	39212.04296875	42015.12109375	44489.3203125	39411.859375	41405.734375	59451.4765625	43612.34375	42578.54296875
A2RUS2;A2RUS2-2	DENN domain-containing protein 3;Isoform 2 of DENN domain-containing protein 3	0	DENND3	26520.34765625	31314.7890625	15739.180664062	34084.66796875	30301.76171875	43983.59375	28326.81640625	33237.328125	35332.375	24135.3671875	38930.39453125	25664.751953125
A2VDJ0-3;A2VDJ0-5;A2VDJ0-6	Isoform 3 of Transmembrane protein 131-like;Isoform 4 of Transmembrane protein 131-like;Isoform 5 of Transmembrane protein 131-like	0	TMEM131L	34900.640625	28785.060546875	29443.6171875	32064.298828125	34363.890625	22204.052734375	34244.359375	24342.400390625	32699.947265625	23202.115234375	35183.12890625	20405.279296875
A2VEC9-2	Isoform 2 of SCO-spondin	0.00135532	SSPOP	6329.3203125	26906.33203125	31572.46875	15790.16015625	12263.171875	5844.0576171875	5363.978515625	13776.2734375	11151.610351562	15934.455078125	13448.537109375	7416.189453125
A3KMH1;A3KMH1-3	von Willebrand factor A domain-containing protein 8;Isoform 3 of von Willebrand factor A domain-containing protein 8	0	VWA8	122265.3125	122978.2265625	107192.6328125	118096.0546875	103739.4296875	96466.015625	110437.421875	132376.875	145387.4375	127639.390625	107541.8828125	112651.9375
A3KN83;A3KN83-2;A3KN83-3	Protein strawberry notch homolog 1;Isoform 2 of Protein strawberry notch homolog 1;Isoform 3 of Protein strawberry notch homolog 1	0	SBNO1	36449.83984375	32031.935546875	48531.1796875	43029.7265625	34814.91796875	39079.68359375	47778.23046875	36174.01953125	55762.26171875	35075.50390625	42182.55078125	49275.73828125
A4D0V7	Cadherin-like and PC-esterase domain-containing protein 1	0	CPED1	6420.62109375	23995.529296875	12992.094726562	15848.697265625	17940.904296875	17320.7578125	21697.453125	11113.094726562	12110.172851562	16802.787109375	13300.72265625	22114.810546875
A4D126;A4D126-2	D-ribitol-5-phosphate cytidylyltransferase;Isoform 2 of D-ribitol-5-phosphate cytidylyltransferase	0.00230705	CRPPA	7201.4931640625	8662.8076171875	8092.3198242188	6443.353515625	5355.201171875	6923.162109375	7316.6723632812	10575.228515625	7689.7065429688	7015.126953125	9658.4326171875	4792.6806640625
A4D1E1	Zinc finger protein 804B	0	ZNF804B	62948.671875	58892.84765625	51490.4140625	52400.953125	33378.6015625	28404.33984375	45938.28515625	50538.75	28312.546875	78095.8828125	49458.07421875	72389.7578125
A4D1E9	GTP-binding protein 10	0.000626959	GTPBP10	33650.77734375	27585.193359375	25781.6015625	14975.1484375	27036.25390625	20535.537109375	20935.24609375	28801.033203125	34338.61328125	24667.740234375	18828.728515625	27931.037109375
A4D1F6	Leucine-rich repeat and death domain-containing protein 1	0.000626959	LRRD1	64599.3671875	58716.15625	59010.51171875	61533.47265625	63778.234375	55322.24609375	48587.3046875	80235.21875	63856.0546875	66659.390625	66105.53125	75059.9765625
A4D1P6;A4D1P6-2	WD repeat-containing protein 91;Isoform 2 of WD repeat-containing protein 91	0	WDR91	26613.13671875	30279.876953125	34035.42578125	31075.875	34774.11328125	37004.91015625	33832.65625	35935.66796875	40959.41015625	26123.998046875	49892.51171875	28230.763671875
A4D2P6	Delphilin	0.00144477	GRID2IP	19789.8203125	16120.096679688	17155.435546875	10765.491210938	18524.48046875	13764.284179688	20687.90625	20763.83203125	20063.888671875	23730.84765625	20084.943359375	17658.150390625
A4FU49-5	Isoform 4 of SH3 domain-containing protein 21	0	SH3D21	20104.646484375	13708.606445312	11603.1328125	9362.640625	12434.206054688	11500.055664062	11752.60546875	7881.4287109375	17022.197265625	14652.180664062	14234.801757812	12018.005859375
A4IF30	Solute carrier family 35 member F4	0.00135532	SLC35F4	40669.33203125	41393.9375	67926.703125	77853.1171875	85902.4375	81156.40625	84394.671875	45004.1015625	53227.26171875	42623.91796875	62790.359375	46586.98828125
A4QMS7	Uncharacterized protein C5orf49	0	C5orf49	19308.033203125	21485.501953125	16497.388671875	25601.806640625	32571.23046875	30715.1875	30495.98046875	40686.875	40437.703125	18351.283203125	27133.14453125	22832.376953125
A4QN01	Putative uncharacterized protein encoded by LINC01553	0.00642711	LINC01553	23894.5859375	NaN	14274.296875	NaN	NaN	NaN	NaN	13931.036132812	8344.0634765625	NaN	11830.086914062	NaN
A4UGR9-7	Isoform 7 of Xin actin-binding repeat-containing protein 2	0.00114956	XIRP2	31726.87890625	48988.109375	42658.9375	56315.44140625	47675.80859375	47112.85546875	47464.52734375	23105.791015625	21108.20703125	50089.3359375	48298.9921875	54355.84765625
A5A3E0	POTE ankyrin domain family member F	0.000626959	POTEF	17663.92578125	12511.444335938	15585.340820312	17127.05859375	19182.244140625	18942.962890625	16384.408203125	20419.9921875	9414.6689453125	17477.888671875	16318.646484375	7350.8686523438
A5D8T8	C-type lectin domain family 18 member A	0.000863984	CLEC18A	13867.559570312	13701.139648438	9721.3740234375	8399.12890625	13511.602539062	13027.458007812	5021.9604492188	17828.763671875	22449.728515625	25088.68359375	26724.87109375	27392.056640625
A5D8W1;A5D8W1-2;A5D8W1-5	Cilia- and flagella-associated protein 69;Isoform 2 of Cilia- and flagella-associated protein 69;Isoform 5 of Cilia- and flagella-associated protein 69	0	CFAP69	25786.93359375	21474.1796875	23648.822265625	22427.24609375	26265.1953125	20559.67578125	26559.55078125	19574.701171875	31980.55078125	32056.94140625	20338.798828125	30591.890625
A5PKW4	PH and SEC7 domain-containing protein 1	0	PSD	11096.698242188	6786.9194335938	9135.544921875	5308.8583984375	8686.9375	6906.4541015625	7123.1225585938	4927.9482421875	4363.892578125	8146.962890625	9092.283203125	5318.1875
A5PL33-3	Isoform 3 of Protein KRBA1	0.00114956	KRBA1	9017.9970703125	8934.8876953125	9940.2041015625	10196.072265625	12076.842773438	9746.7998046875	10922.354492188	11261.150390625	7201.8559570312	9742.66015625	10525.302734375	10637.45703125
A5PLK6	Regulator of G-protein signaling protein-like	0	RGSL1	28369.48046875	37102.79296875	35314.578125	38629.453125	34662.85546875	36659.78515625	36079.28515625	34207.28515625	30094.32421875	35564.18359375	29745.421875	35700.4921875
A5PLN9;A5PLN9-2;A5PLN9-4;A5PLN9-5	Trafficking protein particle complex subunit 13;Isoform 2 of Trafficking protein particle complex subunit 13;Isoform 3 of Trafficking protein particle complex subunit 13;Isoform 4 of Trafficking protein particle complex subunit 13	0.000163079	TRAPPC13	23707.19921875	15588.860351562	22032.77734375	15455.102539062	22837.083984375	18323.5	22965.796875	17132.8984375	18854.6015625	20932.330078125	24082.103515625	20807.5625
A5YKK6	CCR4-NOT transcription complex subunit 1	0	CNOT1	43203.8671875	35425.0390625	33558.734375	25672.962890625	30511.408203125	39519.50390625	30928.162109375	33572.2109375	50984.9921875	38615.15625	39070.55859375	42774.83203125
A5YM72-3;A5YM72-4;A5YM72-5	Isoform 3 of Carnosine synthase 1;Isoform 4 of Carnosine synthase 1;Isoform 5 of Carnosine synthase 1	0.000626959	CARNS1	25887.03515625	26521.767578125	37706.875	40034.83984375	33240.23046875	34662.296875	29341.953125	29266.857421875	21103.451171875	34945.72265625	30055.62109375	35215.8828125
A6H8Z2	Protein FAM221B	0	FAM221B	38804.15234375	39749.9296875	54958.6953125	31328.0234375	61921.29296875	63477.421875	56950.30078125	39787.95703125	8034.4672851562	55902.84375	64167.8671875	60793.97265625
A6NC42	Developmental pluripotency-associated 5 protein	0.000626959	DPPA5	17588.384765625	16822.16796875	6479.876953125	9654.6689453125	16098.624023438	15145.227539062	14398.153320312	11172.3984375	20460.09765625	20845.267578125	26088.259765625	16041.268554688
A6NC57	Ankyrin repeat domain-containing protein 62	0.00221566	ANKRD62	NaN	13187.409179688	25417.822265625	41740.8125	23394.412109375	18629.51953125	NaN	25386.443359375	10521.340820312	12496.34765625	24171.560546875	31771.96484375
A6NC98	Coiled-coil domain-containing protein 88B	0	CCDC88B	362866.71875	483189.75	569766.9375	541107.5625	470557.5625	530182.5625	403359.09375	484432.59375	364673.8125	688743.5	541977.4375	533869.6875
A6NCE7;Q9GZQ8	Microtubule-associated proteins 1A/1B light chain 3 beta 2;Microtubule-associated proteins 1A/1B light chain 3B	0	MAP1LC3B2;MAP1LC3B	30214.453125	23482.03515625	34858.37890625	27772.9921875	31859.736328125	45070.8359375	31853.943359375	17799.931640625	10172.9765625	24661.310546875	31222.837890625	40210.5234375
A6NCF5	Kelch-like protein 33	0	KLHL33	22334.72265625	20525.12890625	24651.76171875	25199.7265625	28978.54296875	23239.986328125	16598.767578125	22866.513671875	27857.29296875	20407.982421875	22545.068359375	20733.408203125
A6NCI4	von Willebrand factor A domain-containing protein 3A	0	VWA3A	41341.01953125	36519.8203125	33108.87890625	25994.244140625	27286.537109375	22947.5625	42858.78125	27680.55859375	17698.931640625	48440.79296875	26201.787109375	22147.15234375
A6NCI8	Uncharacterized protein C2orf78	0.00322548	C2orf78	8106.841796875	12521.197265625	15000.680664062	15440.973632812	18219.1640625	17835.3046875	15895.466796875	14002.583984375	13249.756835938	18176.8203125	18268.609375	14654.4296875
A6NCL7	Ankyrin repeat domain-containing protein 33B	0.000626959	ANKRD33B	1386234.5	1742420.75	1759415	1513549.875	1660316.75	2366734	838735.625	1217362.125	1981331.5	2749915.75	2521884.75	1481761.5
A6NCM1	IQ and AAA domain-containing protein 1-like	0	IQCA1L	107905.5859375	129794.2734375	122604.671875	112137.6953125	136666.953125	112678.5	131798.53125	152479.015625	98773.8203125	153320.640625	121118.90625	129865.640625
A6NCN2	Putative keratin-87 protein	0.00221566	KRT87P	13740.779296875	12407.145507812	21672.57421875	18076.75	22628.416015625	24714.4765625	22535.244140625	10974.986328125	NaN	NaN	16950.61328125	12697.794921875
A6NCS4	Homeobox protein Nkx-2.6	0.00230705	NKX2-6	17834.181640625	14684.129882812	37473.08203125	44500.53515625	23653.291015625	76166.078125	25932.8046875	11935.681640625	23693.646484375	15710.060546875	20359.99609375	54666.48046875
A6NDB9	Paralemmin-3	0	PALM3	15423.19140625	19864.740234375	15443.791992188	14303.038085938	12154.758789062	16652.203125	19458.396484375	14788.060546875	16393.78515625	23085.7109375	20023.0859375	17653.0703125
A6NDG6	Glycerol-3-phosphate phosphatase	0	PGP	44422.40234375	47355.625	55667.93359375	44538.3515625	40204.65234375	49459.859375	47248.5625	31455.271484375	20812.55078125	41565.94140625	44278.6953125	52753.03125
A6NDI0	Putative tripartite motif-containing protein 49B	0.00221566	TRIM49B	16025.514648438	15269.373046875	20502.197265625	22149.01953125	11663.970703125	20488.498046875	10610.583007812	12120.139648438	NaN	10757.001953125	1368.0335693359	18708.60546875
A6NDL8	Olfactory receptor 6C68	0	OR6C68	209898.5625	374534.15625	328420.5	387388.3125	274999.875	241959.234375	266831	242673.5	289694.5625	391976	257123.65625	440947.84375
A6NDP7	Myeloid-associated differentiation marker-like protein 2	0.000626959	MYADML2	1874.1885986328	4723.4995117188	NaN	NaN	3266.9104003906	NaN	NaN	3281.6765136719	NaN	4059.6320800781	NaN	NaN
A6NDU8	UPF0600 protein C5orf51	0.00221566	C5orf51	13129.989257812	11968.979492188	NaN	10322.838867188	13535.419921875	35387.95703125	24514.033203125	12772.934570312	7466.6689453125	73974.625	10973.331054688	14829.852539062
A6NDV4;A6NDV4-2;A6NDV4-3	Transmembrane protein 8B;Isoform 2 of Transmembrane protein 8B;Isoform 3 of Transmembrane protein 8B	0.000626959	TMEM8B	43780.359375	48056.86328125	51700.0390625	59620.8046875	52453.19140625	50895.33203125	38522.5078125	55745.86328125	56284.36328125	38137.89453125	54119.91796875	49523.859375
A6NDX5	Putative zinc finger protein 840	0.000300436	ZNF840P	164744.03125	116033.59375	224116.328125	239271.84375	260869.640625	227795.28125	192659.484375	157319.453125	171860.4375	155586.109375	150521.21875	166375.296875
A6NDY0;A6NDY0-4	Embryonic polyadenylate-binding protein 2;Isoform 4 of Embryonic polyadenylate-binding protein 2	0.00114956	PABPN1L	19193.83984375	7723.3984375	5224.001953125	4802.2573242188	5202.7958984375	2098.2475585938	7422.3266601562	19433.67578125	2027.2131347656	14281.426757812	9886.888671875	5841.5849609375
A6NE52	WD repeat-containing protein 97	0.000422773	WDR97	41758.35546875	34962.4296875	39589.359375	20516.763671875	35871.11328125	35048.73828125	54894.1953125	41129.484375	52382.67578125	69316.0703125	41188.015625	47031.6328125
A6NED2	RCC1 domain-containing protein 1	0.00114956	RCCD1	159838.5	154312.765625	188605.96875	172592.203125	169365.65625	195074.1875	172462.828125	136127.375	79173.84375	147168.921875	185738.125	164668.96875
A6NEE1	Pleckstrin homology domain-containing family D member 1	0	PLEKHD1	21810.578125	8354.9384765625	24866.1015625	16122.489257812	14194.061523438	7892.51171875	16460.0234375	6112.5849609375	24862.7578125	20158.330078125	11379.819335938	26193.875
A6NEL2	Ankyrin repeat domain-containing protein SOWAHB	0.000300436	SOWAHB	42353.67578125	51753.22265625	33905.85546875	26639.29296875	35652.3828125	27738.244140625	49981.72265625	47541.96484375	48541.3828125	53561.703125	57292.9375	29762.72265625
A6NF36	Coiled-coil domain-containing protein 182	0.00221566	CCDC182	NaN	16134.969726562	13520.606445312	NaN	24318.966796875	11869.624023438	24352.70703125	19122.52734375	NaN	NaN	19273.923828125	NaN
A6NFE2	Single-pass membrane and coiled-coil domain-containing protein 2	0	SMCO2	39989.4609375	61041.796875	63919.890625	64409.47265625	54498.39453125	39495.97265625	36810.72265625	52442.5234375	22309.619140625	56137.734375	50587.53515625	25005.6953125
A6NFH5	Fatty acid-binding protein 12	0.00221566	FABP12	56206.17578125	54129.0234375	53453.2109375	67872.203125	74575.09375	50901.640625	87630.6953125	84957.5625	66821.9375	49086.72265625	94858.5546875	52790.67578125
A6NFI3	Zinc finger protein 316	0	ZNF316	22258.84375	21855.177734375	32321.748046875	31749.29296875	35827.5	26139.4453125	33997.69921875	53874.6015625	28820.546875	35544.01953125	36418.74609375	31367.482421875
A6NFQ7	Divergent paired-related homeobox	0.00652259	DPRX	23208.478515625	22332.220703125	8970.2490234375	21989.759765625	14465.299804688	29751.486328125	11177.305664062	8317.8369140625	4440.4541015625	33976.77734375	11705.796875	22924.890625
A6NFU0	Ig-like V-type domain-containing protein FAM187A	0.000626959	FAM187A	17718.63671875	23372.123046875	36471.9609375	31922.69921875	24472.583984375	31306.65234375	19179.68359375	26596.611328125	36392.484375	55785.48828125	24250.015625	40668.95703125
A6NGB0;P0C7N4	Transmembrane protein 191C;Transmembrane protein 191B	0.000300436	TMEM191C;TMEM191B	14316.662109375	2909.2097167969	6267.2861328125	11468.279296875	5446.7783203125	1513.7009277344	5091.2827148438	8525.775390625	NaN	NaN	NaN	8142.1186523438
A6NGB9	WAS/WASL-interacting protein family member 3	0.000422773	WIPF3	15579.84375	15197.58984375	12881.791015625	17187.33203125	11964.321289062	19141.7578125	15648.74609375	22755.9453125	23238.53515625	20592.00390625	14385.9375	19140.953125
A6NGC4	TLC domain-containing protein 2	0.00259175	TLCD2	7552.7514648438	29321.65234375	24998.6640625	11264.38671875	15418.538085938	19054.79296875	29311.982421875	7928.6860351562	7789.3071289062	6988.8979492188	13364.791992188	27196.0390625
A6NGG8	Photoreceptor cilium actin regulator	0.00153458	PCARE	31040.16015625	35961.8984375	39206.625	55164.8046875	41776.57421875	38629.08984375	40273.37109375	41246.4921875	31046.74609375	41781.15625	54331.08984375	30665.404296875
A6NGH8	Ankyrin repeat domain-containing protein 61	0.00389844	ANKRD61	13873.864257812	3072.5212402344	15623.134765625	12034.915039062	8291.251953125	10449.125	11953.568359375	40079.5078125	17755.890625	10942.295898438	11783.639648438	8620.2275390625
A6NGW2;Q7RTU9	Putative stereocilin-like protein;Stereocilin	0.00114956	STRCP1;STRC	14517.272460938	12701.041015625	17085.669921875	13661.291992188	16045.3046875	13634.654296875	19650.052734375	20037.94140625	7791.7758789062	11524.930664062	NaN	NaN
A6NH52	Golgi apparatus membrane protein TVP23 homolog A	0.00114956	TVP23A	15336.216796875	12795.084960938	19031.29296875	21300.787109375	9274.091796875	8281.7197265625	13345.801757812	24030.96484375	11834.077148438	16973.93359375	10211.2265625	22959.248046875
A6NHM9	Putative DBH-like monooxygenase protein 2	0.00135532	MOXD2P	NaN	5706.3032226562	8084.3471679688	5703.1831054688	NaN	13336.465820312	6505.0146484375	1678.96484375	NaN	NaN	6542.3295898438	15026.11328125
A6NHQ2	rRNA/tRNA 2'-O-methyltransferase fibrillarin-like protein 1	0.000422773	FBLL1	224859.8125	248400.265625	182505.296875	194444.1875	261048.5625	187451.546875	220072.6875	299474.0625	174488.015625	178548.390625	163620.53125	161853.1875
A6NHR9	Structural maintenance of chromosomes flexible hinge domain-containing protein 1	0	SMCHD1	59436.13671875	69256.640625	58633.0390625	63127.58203125	62481.55859375	49666.234375	65468.578125	73022.1875	72999.828125	72251.6171875	58530.75	58002.015625
A6NHZ5	Leucine-rich repeat-containing protein 14B	0.00114956	LRRC14B	63654.453125	126659.9765625	143312.90625	135701.625	194094.984375	91319.640625	186011.65625	163703.640625	82406.96875	129011.5625	167055.546875	79382.1796875
A6NI28	Rho GTPase-activating protein 42	0.00114956	ARHGAP42	16990.9453125	6446.0244140625	6138.5146484375	6844.8515625	3903.59375	11007.0859375	8388.0185546875	4254.3266601562	11390.685546875	8840.3828125	7443.2490234375	7916.3017578125
A6NI56	Coiled-coil domain-containing protein 154	0.000163079	CCDC154	88019.609375	115136.875	108997.8515625	101338.328125	116768.1484375	87492.8984375	101076.6015625	123028.1484375	77332.578125	128633.078125	127005.78125	102962.1640625
A6NI72	Putative neutrophil cytosol factor 1B	0	NCF1B	16866.943359375	25053.662109375	22748.75	18995.205078125	11305.188476562	7942.9775390625	19292.044921875	22970.552734375	8001.0385742188	23712.7734375	7550.2080078125	24381.318359375
A6NIE6	Putative RRN3-like protein RRN3P2	0.000422773	RRN3P2	35776.90234375	43924.95703125	49636.98046875	52503.2890625	39918.3046875	36646.53125	30957.28515625	47532.69140625	19045.66796875	83808.109375	54777.171875	49517.71484375
A6NIH7	Protein unc-119 homolog B	0	UNC119B	8513.9658203125	8415.0400390625	7242.8198242188	6780.8310546875	7457.8955078125	4437.1591796875	6697.7529296875	6148.3994140625	11584.482421875	5659.8798828125	5296.8696289062	7913.1333007812
A6NJ46	Homeobox protein Nkx-6.3	0.000626959	NKX6-3	216943.125	304754.625	242452.734375	304907.09375	269944.4375	166876.5625	284897.90625	400640.15625	242736.734375	233736.125	274298.59375	200212.15625
A6NJ64	Putative nuclear pore complex-interacting protein family member B2	0.00213881	NPIPB2	4930.1748046875	14039.98828125	15515.266601562	27021.91015625	18500.83203125	16909.484375	16445.484375	21107.95703125	15596.602539062	8386.6103515625	17873.296875	20127.419921875
A6NJ78	12S rRNA N4-methylcytidine (m4C) methyltransferase	0	METTL15	23436.21875	28173.142578125	23812.662109375	20334.634765625	27598.294921875	26203.978515625	23894.9765625	24850.908203125	24341.712890625	37914.96484375	28797.869140625	31701.95703125
A6NJ88	Putative SAGE1-like protein	0.00473279	SAGE2P	NaN	24694.8828125	30919.69921875	22738.095703125	32432.353515625	33478.875	NaN	864.89111328125	NaN	NaN	33483.609375	21848.255859375
A6NJL1	Zinc finger and SCAN domain-containing protein 5B	0.00114956	ZSCAN5B	105833.734375	77394.390625	52694.953125	57973.85546875	55731	70608.40625	48970.75390625	62075.76953125	58616.7578125	79014.0234375	66014.9609375	92735.8671875
A6NJT0	Homeobox protein unc-4 homolog	0.000422773	UNCX	31338.478515625	56307.56640625	33084.609375	42187.89453125	32947.9375	33290.953125	34630.10546875	38253.43359375	NaN	45442.7890625	37223.96875	45622.46875
A6NJZ3	Olfactory receptor 6C65	0.000422773	OR6C65	NaN	986.61828613281	47237.828125	50445.6484375	16280.947265625	NaN	36739.703125	NaN	NaN	3097.7932128906	NaN	19200.22265625
A6NK53	Zinc finger protein 233	0.00114956	ZNF233	NaN	23711.3203125	14862.999023438	32644.3359375	33261.046875	16287.55078125	31363.15234375	5970.3090820312	2276.1689453125	8938.0595703125	12134.932617188	8098.9072265625
A6NK89	Ras association domain-containing protein 10	0.000422773	RASSF10	73714.640625	82026.2578125	73614.1875	102924.46875	101220	118991.484375	89630	78793.2578125	29473.390625	97337.9609375	106279.4765625	85623.6328125
A6NK97;A6NK97-2	Solute carrier family 22 member 20;Isoform 2 of Solute carrier family 22 member 20	0	SLC22A20P	11213.11328125	25713.69140625	20010.26953125	18088.75	18698.181640625	21152.998046875	15877.278320312	25666.455078125	21466.998046875	20034.302734375	15052.862304688	22478.2890625
A6NKB5	Pecanex-like protein 2	0	PCNX2	47672.8515625	53234.38671875	90786.84375	61296.87109375	80115.125	83230.9609375	92927.609375	79920.4453125	55411.61328125	38515.328125	90469.1875	84904.3671875
A6NKC9	SH2 domain-containing protein 7	0.00286592	SH2D7	4450.2490234375	640.66595458984	6174.4560546875	3007.7751464844	5180.8291015625	2819.4091796875	6617.013671875	3530.0200195312	NaN	NaN	4566.4584960938	595.41876220703
A6NKD2;P0CV98;P0CV99;P0CW00;P0CW01;Q01534;Q01534-2	Testis-specific Y-encoded protein 2;Testis-specific Y-encoded protein 3;Testis-specific Y-encoded protein 4;Testis-specific Y-encoded protein 8;Testis-specific Y-encoded protein 10;Testis-specific Y-encoded protein 1;Isoform 2 of Testis-specific Y-encoded protein 1	0.00371113	TSPY2;TSPY3;TSPY4;TSPY8;TSPY10;TSPY1;TSPY1	20090.921875	17454.0234375	20498.90625	21478.626953125	17431.89453125	24767.10546875	20931.009765625	15130.07421875	17597.94140625	17860.4453125	12748.413085938	35089.0859375
A6NKD9	Coiled-coil domain-containing protein 85C	0.000422773	CCDC85C	21675.953125	22290.681640625	20990.646484375	21929.83984375	11199.23828125	18061.0234375	21324.005859375	11703.603515625	17101.96484375	29971.046875	14147.270507812	22588.63671875
A6NLF2;Q3SY89;Q8NG57	Elongin-A3 member D;Elongin-A3 member B;Elongin-A3	0.00194007	ELOA3DP;ELOA3BP;ELOA3P	16818.96484375	20980.380859375	18961.724609375	18752.0390625	17847.29296875	15460.27734375	17287.150390625	16569.162109375	3887.41796875	19150.3046875	16341.909179688	13323.592773438
A6NLI5	Tripartite motif-containing protein 64C	0.000300436	TRIM64C	11887.62890625	9255.490234375	12259.943359375	20699.126953125	16831.41015625	15214.423828125	10445.037109375	17816.59375	3293.0881347656	26807.783203125	11364.810546875	16137.58984375
A6NLP5;A6NLP5-2	Tetratricopeptide repeat protein 36;Isoform 2 of Tetratricopeptide repeat protein 36	0.00976918	TTC36	16648.23828125	23612.884765625	21942.943359375	13255.286132812	27954.666015625	11212.89453125	37691.359375	25645.857421875	10966.908203125	43784.03515625	31053.42578125	38398.7421875
A6NLU0;F8VTS6	Ret finger protein-like 4A;Ret finger protein-like 4A-like protein 1	0.000300436	RFPL4A;RFPL4AL1	21891.267578125	16592.884765625	10363.326171875	14422.83984375	16383.8125	10536.98046875	17004.54296875	13542.646484375	6191.7397460938	21600.794921875	14006.883789062	19392.576171875
A6NLW8	Double homeobox protein A	0.00473279	DUXA	NaN	NaN	NaN	NaN	1268.4797363281	NaN	4063.01171875	2948.6447753906	NaN	2944.9558105469	1959.5881347656	NaN
A6NM11;A6NMS7	Leucine-rich repeat-containing protein 37A2;Leucine-rich repeat-containing protein 37A	0.000626959	LRRC37A2;LRRC37A	23814.353515625	22687.146484375	19667.34765625	24143.427734375	17329.921875	22295.982421875	23407.626953125	23087.22265625	28038.462890625	33938.46484375	20604.435546875	24258.291015625
A6NM28	Zinc finger protein 92 homolog	0.00153458	ZFP92	12603.795898438	5729.1083984375	3724.5656738281	12306.307617188	6673.1577148438	6390.1748046875	9136.517578125	16397.98828125	14294.315429688	12821.60546875	8858.2900390625	7229.1977539062
A6NM62	Leucine-rich repeat-containing protein 53	0	LRRC53	16836.125	12731.614257812	15084.298828125	19402.015625	19696.900390625	18359.4765625	16737.365234375	19134.248046875	19606.634765625	15731.384765625	26949.689453125	15017.306640625
A6NM66	Uncharacterized protein encoded by LINC01548	0.00213881	LINC01548	56978.90625	65342.79296875	53477.578125	52172.19921875	67803.3203125	98185.3515625	67139.8828125	44690.89453125	86249.625	76612.328125	57280.68359375	69141.5703125
A6NMK7	Putative cleavage and polyadenylation specificity factor subunit 4-like protein	0.00173837	CPSF4L	48499.95703125	38737.40625	36530.66015625	37651.18359375	47089.19140625	35167.09375	39366.22265625	39437.71875	49157.546875	53088.62109375	56614.3828125	52610.7421875
A6NMS3	Olfactory receptor 5K4	0.0044506	OR5K4	14021.893554688	8082.9306640625	13187.110351562	17003.8046875	11892.776367188	8284.125	10328.346679688	6039.1357421875	5728.6572265625	2310.3420410156	7648.6762695312	20386.455078125
A6NMY6	Putative annexin A2-like protein	0.000163079	ANXA2P2	50254.5078125	62104.80859375	31973.998046875	40448.10546875	50539.01171875	55150.57421875	44560.08203125	42959.14453125	25335.025390625	62819.76171875	38972.796875	49261.96484375
A6NN73	Golgin subfamily A member 8C	0.000163079	GOLGA8CP	31409.76953125	35438.92578125	33346.75390625	39094.40234375	31144.666015625	42473.01171875	28399.697265625	39468.71484375	40874.96484375	35322.2265625	32170.201171875	29843.56640625
A6NN90	Uncharacterized protein C2orf81	0	C2orf81	93789.7421875	71074.328125	69189.0234375	100724.6015625	76995.53125	47029.81640625	76959.1640625	77179.296875	62356.82421875	102278.4453125	106304.53125	96400.59375
A6NNE9	E3 ubiquitin-protein ligase MARCHF11	0	MARCHF11	59981.28125	72532.5234375	27718.529296875	42105.55859375	41795.43359375	26897.259765625	38934.10546875	71314.265625	72832.4296875	40174.14453125	42630.5078125	36766.34375
A6NNM8	Tubulin polyglutamylase TTLL13P	0.00114956	TTLL13P	20182.505859375	23385.431640625	23872.2109375	21155.080078125	32845.77734375	20196.427734375	31020.888671875	27131.365234375	17447.283203125	30626.291015625	29233.068359375	15903.434570312
A6NNT2	Uncharacterized protein C16orf96	0	C16orf96	26632.994140625	29151.94921875	27031.685546875	32163.14453125	26406.5859375	36903.95703125	26786.310546875	26235.470703125	32944.890625	26912.611328125	28399.9921875	19886.15234375
A6NNW6;A6NNW6-2	Enolase 4;Isoform 2 of Enolase 4	0.00828916	ENO4	NaN	4280.6860351562	NaN	2601.6032714844	1872.3707275391	NaN	3032.283203125	2579.1921386719	NaN	4473.4580078125	NaN	5377.3271484375
A6PVC2;A6PVC2-2	Protein monoglycylase TTLL8;Isoform 2 of Protein monoglycylase TTLL8	0	TTLL8	37252.546875	38889.8046875	36335.98046875	30551.3125	35571.72265625	26769.732421875	38139.296875	38090.109375	24448.4609375	35003.140625	34958.23828125	34954.19921875
A6QL63;A6QL63-2	Ankyrin repeat and BTB/POZ domain-containing protein BTBD11;Isoform 2 of Ankyrin repeat and BTB/POZ domain-containing protein BTBD11	0.000300436	BTBD11	47329.40625	45228.078125	46594.15234375	47837.734375	48490.265625	38187.48828125	54391.35546875	45431.8203125	30859.443359375	59974.21484375	56158.171875	52317.96875
A7E2F4;A7E2F4-3;A8MQT2	Golgin subfamily A member 8A;Isoform 2 of Golgin subfamily A member 8A;Golgin subfamily A member 8B	0	GOLGA8A;GOLGA8A;GOLGA8B	97489.6640625	94688.0546875	103393.296875	84479.4453125	122692.6484375	73632.65625	89663.796875	128760.7890625	84243.2109375	108884.6328125	108043.2578125	90352.578125
A7E2S9	Putative ankyrin repeat domain-containing protein 30B-like	0.00114956	ANKRD30BL	50341.89453125	54662.55859375	18006.96875	38008.4296875	60822.72265625	53998.07421875	34365.2578125	25192.427734375	43389.8359375	80772.625	45857.66796875	53940.98046875
A7E2Y1	Myosin-7B	0	MYH7B	122193.2734375	111050.140625	105914.09375	117746.21875	117581.6328125	130375.59375	107928.8515625	88380.1328125	94466.6796875	130313.640625	123688.8828125	112745.3984375
A7MD48	Serine/arginine repetitive matrix protein 4	0.00398645	SRRM4	17025.142578125	13528.3125	11726.793945312	14258.174804688	12839.084960938	14101.512695312	11979.787109375	11401.674804688	6142.2163085938	12817.004882812	11909.201171875	15145.8984375
A7XYQ1	Sine oculis-binding protein homolog	0.00221566	SOBP	103983.4140625	52074.9453125	99832.3515625	18184.185546875	20257.341796875	83801.765625	12753.060546875	44999.37109375	89844.3984375	106253.4765625	83071.09375	21710.76953125
A8CG34	Nuclear envelope pore membrane protein POM 121C	0	POM121C	252643.09375	217630.703125	207368.890625	187434.96875	159034.796875	91810.5234375	210564.015625	241660.109375	74508.046875	181245.90625	221043.515625	186801.46875
A8K010	Putative transcriptional regulator encoded by LINC00473	0	LINC00473	24058.728515625	45154.91796875	21929.478515625	12039.258789062	29332.603515625	18183.181640625	34427.2109375	28422.8046875	40690.12890625	22510.009765625	48973.1640625	7447.2807617188
A8K0R7;A8K0R7-2;A8K0R7-5	Zinc finger protein 839;Isoform 2 of Zinc finger protein 839;Isoform 3 of Zinc finger protein 839	0	ZNF839	59732.9921875	52721.546875	51808.7109375	51167.82421875	33026.48046875	35839.87109375	64953.16796875	61539.3125	55188.87109375	28577.720703125	64480.74609375	38167.92578125
A8K2U0	Alpha-2-macroglobulin-like protein 1	0	A2ML1	47738.91015625	48763.65234375	79661.7890625	85370.703125	70539.1328125	77418.59375	49434.00390625	70276.9140625	53307.92578125	44050.4453125	71985.1484375	70713.25
A8K830-2;A8K830-3;A8K830-4;A8K830-5	Isoform 2 of Colorectal cancer-associated protein 2;Isoform 3 of Colorectal cancer-associated protein 2;Isoform 4 of Colorectal cancer-associated protein 2;Isoform 5 of Colorectal cancer-associated protein 2	0.000422773	COLCA2	350867	473787.625	308396.40625	263368.15625	345281.0625	300408.53125	261186.75	380957.71875	29981.509765625	355005.65625	287167.46875	175862.84375
A8K855-2	Isoform 2 of EF-hand calcium-binding domain-containing protein 7	0	EFCAB7	27090.494140625	22606.763671875	28414.685546875	25986.607421875	20472.126953125	20577.533203125	21693.548828125	26083.189453125	23022.5546875	25006.796875	24810.22265625	26025.14453125
A8K8P3;A8K8P3-3	Protein SFI1 homolog;Isoform 3 of Protein SFI1 homolog	0	SFI1	962045.0625	888751.1875	677868.25	849166.375	711937.8125	1097186.375	619208.125	677636.5625	477141.5625	879674.5625	733534.375	865199.1875
A8K979;A8K979-2	ERI1 exoribonuclease 2;Isoform 2 of ERI1 exoribonuclease 2	0.0044506	ERI2	34075.82421875	39908.3125	25316.232421875	55617.55859375	28874.3671875	40878.25	35731.8125	50145.015625	12273.967773438	26366.041015625	37415.7109375	36263.5078125
A8MPS7	Carbohydrate deacetylase	0	YDJC	33517.171875	27238.853515625	56760.6875	60029	53342.47265625	66431.2578125	44623.3203125	37625.95703125	41320.54296875	35769.57421875	46287.8359375	52420.265625
A8MRT5;Q92617;Q92617-3;Q92617-6	Nuclear pore complex-interacting protein family member B5;Nuclear pore complex-interacting protein family member B3;Isoform 3 of Nuclear pore complex-interacting protein family member B3;Isoform 6 of Nuclear pore complex-interacting protein family member B3	0	NPIPB5;NPIPB3;NPIPB3;NPIPB3	35162.2890625	41103.95703125	49961.06640625	43924.02734375	50065.8125	50379.828125	41766.85546875	39900.8828125	50287.60546875	35948.703125	43575.25	48753.91015625
A8MT69	Centromere protein X	0.00481857	CENPX	5369.8813476562	4085.6240234375	3557.1635742188	2127.6633300781	2625.6726074219	779.39776611328	5027.4658203125	3888.9130859375	1083.3538818359	6375.1977539062	6201.5961914062	2793.5688476562
A8MTA8;A8MTA8-2	Protein FAM166B;Isoform 2 of Protein FAM166B	0.00135532	FAM166B	109840.859375	128992.3984375	157258.671875	144860.75	112053.6796875	138214.5	101085.7265625	118885.53125	145983.8125	133190.5625	103015.9921875	154638.640625
A8MTL3	RING finger protein 212B	0.000626959	RNF212B	84806.9921875	55469.921875	36670.91796875	22086.9765625	26145.5703125	27413.146484375	32655.451171875	19508.751953125	29682.041015625	44913.92578125	26968.390625	25802.234375
A8MUU9	Putative uncharacterized protein ENSP00000383309	0.00114956		375995.25	624042.625	272025.125	611047.875	222265.5625	477872.125	429951.625	221279.53125	211175.84375	998863.375	392289.375	235694.109375
A8MVS1;P0CH99	Zinc finger protein 705F;Zinc finger protein 705D	0.000626959	ZNF705F;ZNF705D	10893.831054688	18421.609375	12228.999023438	10679.900390625	14841.779296875	10500.5234375	18405.78125	13755.026367188	9691.119140625	18442.890625	12723.01171875	17365.275390625
A8MVW5-2	Isoform 2 of HEPACAM family member 2	0.000300436	HEPACAM2	20135.728515625	15718.583984375	15210.911132812	26421.53125	NaN	16085.100585938	11093.76171875	10413.288085938	14337.2734375	10837.897460938	11279.956054688	13568.228515625
A8MWD9;P62308	Putative small nuclear ribonucleoprotein G-like protein 15;Small nuclear ribonucleoprotein G	0	SNRPGP15;SNRPG	65410.41015625	45352.27734375	57423.41015625	73280.7421875	46930.890625	53036.64453125	53086.8515625	49390.703125	16895.271484375	44297.421875	65104.50390625	66562.1640625
A8MWV9;P0DPE8	Small integral membrane protein 34A;Small integral membrane protein 34B	0.00135532	SMIM34A;SMIM34B	57634.84375	51850.37109375	44331.2890625	44578.6796875	55544.49609375	53845.953125	60864.0859375	57821.30078125	32891.90234375	83084.1484375	59285.20703125	48067.3828125
A8MWY0-3	Isoform 3 of Endosome/lysosome-associated apoptosis and autophagy regulator family member 2	0.000626959	ELAPOR2	48888.1875	80685.2578125	73619.1640625	86679	76652.078125	74846.0390625	64296.91796875	81420.953125	31630.474609375	58893.29296875	67475.328125	54506.5390625
A8MXE2	Putative UDP-GlcNAc:betaGal beta-1,3-N-acetylglucosaminyltransferase LOC100288842	0		70408.9765625	86967.1484375	101744.75	103420.4609375	110980.3515625	111205.6484375	85462.3984375	81436.765625	69330.8984375	123636.7265625	118020.3515625	131847.25
A8MXQ7	IQ motif and ankyrin repeat domain-containing protein 1	0	IQANK1	14808.779296875	25661.724609375	20229.63671875	25277.833984375	17775.658203125	24036.791015625	21898.4921875	16687.4453125	28260.888671875	28200.310546875	16967.01171875	25074.275390625
A8MXT2	Melanoma-associated antigen B17	0.0009851	MAGEB17	14367.1875	8505.220703125	13691.682617188	12480.958007812	14405.7734375	13238.134765625	12926.7421875	9529.025390625	7321.5991210938	12118.231445312	13391.118164062	13030.401367188
A8MXV4	Nucleoside diphosphate-linked moiety X motif 19	0	NUDT19	145977.421875	104091.7265625	80426.6953125	79489.4453125	111330.2890625	124515.5390625	101977.765625	91339.2265625	52254.67578125	106876.7265625	99852.7734375	91360.7265625
A8MYB1	Transmembrane and coiled-coil domain-containing protein 5B	0.00718098	TMCO5B	30962.556640625	24367.04296875	24031.744140625	26774.814453125	19170.765625	30591.318359375	22673.841796875	27875.548828125	31315.380859375	7415.4291992188	13657.942382812	14708.064453125
A8MYJ7	Tetratricopeptide repeat protein 34	0	TTC34	15961.9296875	18290.8671875	15850.168945312	13126.997070312	13348.008789062	11853.021484375	24327.39453125	14851.288085938	14796.134765625	21915.01171875	17298.64453125	13316.17578125
A8MYX2	Protein FAM25E	0.00398645	FAM25E	17048.3125	23983.392578125	35936.1796875	2620.5061035156	13175.649414062	38984.18359375	20914.662109375	933.55059814453	NaN	36940.66015625	12898.625	1919.8110351562
A8MYZ0	Inactive ubiquitin carboxyl-terminal hydrolase MINDY-4B	0	MINDY4B	23403.0859375	23268.78515625	5000.0161132812	17390.162109375	21563.435546875	15639.913085938	21338.052734375	11992.04296875	21047.3828125	19854.673828125	36129.84375	19022.43359375
A9UHW6-2;A9UHW6-3	Isoform 2 of MIF4G domain-containing protein;Isoform 3 of MIF4G domain-containing protein	0.00322548	MIF4GD	28099.9140625	30351.18359375	24539.279296875	32537.021484375	25907.23828125	25888.9765625	31399.89453125	34088.31640625	18933.404296875	41584.51953125	27635.12109375	26013.423828125
A9Z1Z3	Fer-1-like protein 4	0.000863984	FER1L4	41497.29296875	42861.69140625	36478.66015625	41287.40234375	43438.4921875	29823.078125	43229.640625	33348.8828125	37325.22265625	43771.515625	41599.32421875	39011.47265625
B0I1T2	Unconventional myosin-Ig	0	MYO1G	76070.4140625	99127.1796875	50658.58203125	60885.13671875	55661.76171875	59454.109375	62913.2109375	111913.078125	63452.6015625	76288.234375	47524.5078125	52864.25390625
B1AKI9	Isthmin-1	0.00286592	ISM1	27334.263671875	27465.78125	29663.19140625	23756.369140625	33222.5625	29754.501953125	28789.62890625	26837.822265625	26644.1328125	29611.12109375	32822.875	39023.390625
B1APH4	Putative zinc finger protein 487	0.000300436	ZNF487	175768.40625	201760.09375	207010.375	174025.609375	155794.046875	216420.734375	180498.234375	161960.75	112124.3671875	235908.71875	185784.65625	240701.453125
B2CW77	Killin	0.00221566	KLLN	4895.7543945312	9416.6298828125	15134.615234375	32347.0703125	8518.810546875	14554.37109375	19371.4609375	NaN	9156.7138671875	14935.540039062	5638.13671875	3924.7370605469
B2RBV5	Putative MORF4 family-associated protein 1-like protein UPP	0		4480.0151367188	4276.3046875	6587.041015625	6313.033203125	6175.21484375	2360.4370117188	838.91082763672	2939.2983398438	7535.3120117188	4735.8120117188	3299.9985351562	NaN
B2RPK0	Putative high mobility group protein B1-like 1	0	HMGB1P1	630879.75	694821.5	918869	944278.3125	1015300.5	845246	1075534.5	572782.0625	30669.056640625	717391.375	806046.8125	731412.4375
B2RTY4;B2RTY4-2;B2RTY4-4	Unconventional myosin-IXa;Isoform 2 of Unconventional myosin-IXa;Isoform 4 of Unconventional myosin-IXa	0	MYO9A	125860.7265625	125878.09375	121750.796875	121151.28125	113130.3671875	130988.8203125	120761.2421875	128193.515625	112593.0078125	145623.21875	119204.6875	133100.875
B2RV13	Sperm axonemal maintenance protein CFAP97D1	0.000300436	CFAP97D1	10806.297851562	8550.7607421875	4868.263671875	3978.2531738281	1942.1702880859	4184.490234375	4508.8305664062	9053.2158203125	8733.9345703125	8828.6474609375	2310.0317382812	3289.5891113281
B2RXH2	Lysine-specific demethylase 4E	0	KDM4E	18166.9375	18485.201171875	12454.516601562	9314.416015625	20429.533203125	26569.125	16628.716796875	15637.577148438	13409.752929688	22221.658203125	26761.04296875	22528.958984375
B3KU38;B3KU38-2	IQCJ-SCHIP1 readthrough transcript protein;Isoform IQCJ-SCHIP1-2 of IQCJ-SCHIP1 readthrough transcript protein	0	IQCJ-SCHIP1	28847.564453125	43491.13671875	38527.6953125	15240.725585938	25728.580078125	24811.482421875	9240.4892578125	28112.994140625	43898.39453125	47053.3671875	24242.05859375	41372.40234375
B4DS77;B4DS77-2	Protein shisa-9;Isoform 2 of Protein shisa-9	0.0025013	SHISA9	NaN	13126.799804688	11090.313476562	10052.836914062	11539.376953125	1351.0562744141	13366.54296875	13124.797851562	7728.9995117188	14462.390625	11732.201171875	11973.006835938
B4DX44	Zinc finger protein 736	0.00286592	ZNF736	45029.25390625	48879.7265625	67093.1484375	54583.2734375	41412.38671875	71272.015625	64324.28125	35352.0859375	97123.7421875	48915.78515625	49350.11328125	62413.30859375
B4DZS4	T-complex protein 11 X-linked protein 1	0.00213881	TCP11X1	3394.7451171875	8509.6640625	11636.033203125	NaN	12052.6015625	7194.8466796875	9572.64453125	3514.1862792969	12143.7578125	7470.8559570312	8052.7280273438	11706.913085938
B5MCY1	Tudor domain-containing protein 15	0	TDRD15	102485.0859375	92271.2109375	81794.6171875	86889.96875	90398.8046875	92961.21875	97982.0546875	81706.09375	86059.25	123471.6953125	101295.53125	96604.3203125
B5ME19;Q99613;Q99613-2	Eukaryotic translation initiation factor 3 subunit C-like protein;Eukaryotic translation initiation factor 3 subunit C;Isoform 2 of Eukaryotic translation initiation factor 3 subunit C	0	EIF3CL;EIF3C;EIF3C	36217.64453125	43050.99609375	42607.72265625	32255.123046875	37704.66796875	53911.875	34019.7109375	33885.74609375	43569.390625	41519.82421875	39307.96875	46459.07421875
B6SEH9	Endogenous retrovirus group V member 2 Env polyprotein	0.000626959	ERVV-2	61121.2890625	77064.703125	87308.4921875	93517.875	79970.453125	75711	93608.4296875	91489.6015625	54903.578125	72266.2890625	82873.8046875	79003.6171875
B7U540;Q14500	Inward rectifier potassium channel 18;ATP-sensitive inward rectifier potassium channel 12	0	KCNJ18;KCNJ12	70309.03125	59727.95703125	74784.015625	37346.75390625	86004.1171875	81189.765625	81560.7421875	49412.55859375	57800.34375	54094.65234375	91774.671875	88367.1640625
B7ZAQ6;B7ZAQ6-3;P0CG08	Golgi pH regulator A;Isoform 3 of Golgi pH regulator A;Golgi pH regulator B	0	GPR89A;GPR89A;GPR89B	25788.326171875	19811.87109375	26033.94921875	33423.88671875	21040.287109375	13507.641601562	28949.1953125	26900.517578125	12113.716796875	22539.26953125	21750.861328125	26443.9765625
B7ZW38;O60812;P0DMR1	Heterogeneous nuclear ribonucleoprotein C-like 3;Heterogeneous nuclear ribonucleoprotein C-like 1;Heterogeneous nuclear ribonucleoprotein C-like 4	0.000300436	HNRNPCL3;HNRNPCL1;HNRNPCL4	122318.3125	100916.546875	182139.328125	172263.171875	144705.828125	156577.171875	142588.109375	107489.8203125	170374.78125	72417.421875	235496.453125	109576.03125
C4AMC7;Q6VEQ5	Putative WAS protein family homolog 3;WAS protein family homolog 2	0.000422773	WASH3P;WASH2P	11491.892578125	8800.6796875	9414.69921875	15522.7578125	7165.6440429688	12574.978515625	11206.568359375	9618.0419921875	5783.640625	9934.525390625	9413.2021484375	10974.0546875
C9J069	Apical junction component 1 homolog	0.00144477	AJM1	170878.828125	148158.953125	229943.125	213975.25	276861.96875	145290.703125	257253.5	233074.484375	211537.296875	208771.4375	268098.28125	166169.296875
C9J2P7	Ubiquitin carboxyl-terminal hydrolase 17-like protein 15	0	USP17L15	159278.375	166543.265625	155204.015625	239777.40625	210477.890625	152292.90625	181159.25	192741.84375	144858.015625	189788.78125	204662.09375	161320.3125
C9J302	Uncharacterized protein C4orf51	0.00114956	C4orf51	25186.16015625	34721.44140625	20716.083984375	15958.385742188	28189.703125	27633.26171875	31111.533203125	22677.11328125	7503.7348632812	54481.140625	19752.5	35833.06640625
C9J798;O43374;O43374-2	Ras GTPase-activating protein 4B;Ras GTPase-activating protein 4;Isoform 2 of Ras GTPase-activating protein 4	0.000626959	RASA4B;RASA4;RASA4	30002.955078125	25075.41796875	26605.267578125	19075.6875	29703.5703125	34212.9375	25490.833984375	23394.025390625	27516.736328125	31558.583984375	28437.923828125	31160.935546875
C9J7I0	UBAP1-MVB12-associated (UMA)-domain containing protein 1	0.000863984	UMAD1	NaN	731.40789794922	1810.0700683594	1532.1922607422	2608.60546875	487.9533996582	1804.3450927734	NaN	NaN	NaN	NaN	NaN
C9JBD0;C9JBD0-2	KRAB domain-containing protein 1;Isoform 2 of KRAB domain-containing protein 1	0.00230705	KRBOX1	5563.3974609375	7814.9931640625	11147.225585938	14958.123046875	5081.5302734375	10390.850585938	7638.2846679688	9090.314453125	13192.31640625	13733.240234375	7485.337890625	7398.3188476562
C9JE40	Protein PAT1 homolog 2	0	PATL2	NaN	24281.212890625	14055.663085938	NaN	27147.966796875	16720.92578125	30563.84375	34786.82421875	18830.48828125	16872.18359375	17727.982421875	28296.779296875
C9JLW8	Mapk-regulated corepressor-interacting protein 1	0	MCRIP1	14550.852539062	14782.83984375	24878.19140625	17750.08203125	21777.0234375	24481.994140625	26053.9921875	10263.55078125	10775.2578125	13914.129882812	22161.03515625	17312.9453125
C9JRZ8;C9JRZ8-2	Aldo-keto reductase family 1 member B15;Isoform 2 of Aldo-keto reductase family 1 member B15	0.0009851	AKR1B15	28996.236328125	44012.72265625	55237.9921875	53460.0546875	44730.9609375	55466.0078125	38878.75	35481.8984375	87606.171875	50778.578125	45232.91796875	41346.1328125
C9JTQ0	Ankyrin repeat domain-containing protein 63	0.00114956	ANKRD63	31856.388671875	26664.955078125	10179.502929688	17922.49609375	18513.623046875	23094.466796875	12547.463867188	10868.71875	9879.8583984375	16699.224609375	6976.8920898438	30052.552734375
E5RG02	Putative serine protease 46	0.000163079	PRSS46P	8285.9580078125	11369.147460938	52720.02734375	52936.65625	45325.20703125	35382.359375	29886.740234375	172067.6875	38000.7421875	44810.58984375	88116.390625	94971.8984375
E5RJM6	Ankyrin repeat domain-containing protein 65	0.00114956	ANKRD65	5526.5400390625	5488.904296875	3599.6987304688	1547.7122802734	NaN	NaN	2866.10546875	4288.10546875	2532.7873535156	NaN	9035.701171875	2732.3425292969
E7ETH6	Zinc finger protein 587B	0.00173837	ZNF587B	24500.755859375	29229.96484375	31255.87890625	23221.484375	41177.57421875	22931.814453125	30057.703125	38099.04296875	41139.6640625	48704.5	39839.015625	21060.58984375
E7EW31	Proline-rich basic protein 1	0	PROB1	76301.1015625	59009.6328125	55297.77734375	38190.5078125	54542.57421875	48180.609375	60675	67983.9140625	59123.37890625	84850.9609375	51504.21875	24887.966796875
E9PAV3	Nascent polypeptide-associated complex subunit alpha, muscle-specific form	0	NACA	57354.40625	49867.90234375	89530.1015625	64944.0703125	72742.453125	90354.7421875	79640.1171875	51439.453125	18669.52734375	39829.515625	86640.7109375	58665.9609375
E9PGG2	Anomalous homeobox protein	0.000626959	ANHX	149507.3125	43355.6796875	229301.09375	81986.4140625	144611.390625	196778.296875	156751.703125	157480.875	109584.9375	88650.171875	245774.96875	143883.359375
E9PRG8	Uncharacterized protein C11orf98	0.000422773	C11orf98	20671.56640625	30607.365234375	53660.078125	53139.71875	51734.0625	35890.65625	54464.90234375	30121.470703125	NaN	31763.82421875	58800.046875	37688.55859375
G9CGD6	CNK3/IPCEF1 fusion protein	0	CNK3/IPCEF1	719169.4375	744756.3125	584535.1875	912590.1875	644379	518575.4375	715586.5	620935.125	649976.5625	677939.375	949984.5	450521.09375
H3BNL1	Uncharacterized protein C3orf84	0.00110511	C3orf84	225924.484375	274801.90625	241326.09375	331564.9375	243427.953125	262914.3125	253575.90625	304893.40625	159549.234375	258978.578125	230413.078125	297142.78125
H3BPM6	MKRN2 opposite strand protein	0.00114956	MKRN2OS	13511.518554688	21948.875	35694.265625	42153.515625	19002.798828125	9832.4970703125	22489.998046875	37761.53515625	24489.353515625	17922.19921875	38552.78125	23309.236328125
I1YAP6	Tripartite motif-containing protein 77	0.00114956	TRIM77	58869.921875	32715.1953125	66260.2421875	46285.68359375	53199.19921875	32441.603515625	51374.80859375	50490.55078125	46844.1875	47552.765625	52864.6640625	55374.4375
L0R6Q1	SLC35A4 upstream open reading frame protein	0	SLC35A4	24064.19921875	17822.142578125	15706.96875	18675.7265625	16478.9296875	14294.206054688	14420.154296875	24420.16015625	5360.2514648438	17929.189453125	18072.71484375	18357.66796875
L0R819	ASNSD1 upstream open reading frame protein	0.000422773	ASDURF	4835.63671875	2602.0678710938	3581.798828125	3243.6455078125	2923.6772460938	3047.3645019531	2400.3405761719	1180.5166015625	NaN	2285.9973144531	2295.9157714844	2646.6228027344
L0R8F8	MIEF1 upstream open reading frame protein	0.000626959	MIEF1	5806.4580078125	NaN	7306.9233398438	6366.427734375	NaN	3084.6262207031	8320.8876953125	7309.4638671875	3056.9130859375	NaN	1024.8227539062	9224.1123046875
M0R2J8	Doublecortin domain-containing protein 1	0	DCDC1	29379.794921875	26348.40234375	32183.09765625	35543.84375	36508.8984375	38876.1484375	31769.716796875	31792.3828125	26412.380859375	32357.240234375	34857.85546875	32566.62109375
O00115;O00115-2	Deoxyribonuclease-2-alpha;Isoform 2 of Deoxyribonuclease-2-alpha	0.000626959	DNASE2	10851.301757812	15219.538085938	10536.936523438	8020.6030273438	10796.922851562	5399.3452148438	14766.819335938	12749.434570312	2620.1142578125	16357.1640625	12967.6953125	6514.2861328125
O00116	Alkyldihydroxyacetonephosphate synthase, peroxisomal	0	AGPS	44250.01953125	24831.205078125	22361.255859375	16804.916015625	14943.921875	22663.8359375	20132.134765625	24431	34769.984375	23954.685546875	22700.822265625	26747.421875
O00124;O00124-3	UBX domain-containing protein 8;Isoform 3 of UBX domain-containing protein 8	0	UBXN8	3446.1721191406	6560.9375	9885.0927734375	6040.2314453125	10103.274414062	10335.435546875	10897.639648438	8618.220703125	5436.140625	9011.892578125	10997.139648438	5631.6499023438
O00139-2	Isoform 2 of Kinesin-like protein KIF2A	0	KIF2A	90623.296875	100596.7265625	113196.6484375	99254.28125	106993.4375	103867.390625	104283.75	90714.96875	137438.5	105892.3984375	88411.6171875	128981.8359375
O00141-3	Isoform 3 of Serine/threonine-protein kinase Sgk1	0.000863984	SGK1	113783.4765625	72854.09375	93085.4921875	94961.515625	152811	86525.4296875	87364.28125	104509.1875	112821.0390625	87626.0546875	92198.78125	NaN
O00148	ATP-dependent RNA helicase DDX39A	0	DDX39A	375637.625	401870.59375	506754.53125	520353.46875	478893.34375	435381.40625	468490.5625	303207.5625	528288.875	402868.3125	441491.125	521291.875
O00151	PDZ and LIM domain protein 1	0	PDLIM1	55223.6171875	75437.09375	89080.7890625	102088.5234375	96700.3125	83277.75	123423.5625	79157.859375	37028.0390625	90864.8359375	48168.66796875	77756.75
O00154;O00154-4;O00154-6;O00154-7	Cytosolic acyl coenzyme A thioester hydrolase;Isoform 4 of Cytosolic acyl coenzyme A thioester hydrolase;Isoform 6 of Cytosolic acyl coenzyme A thioester hydrolase;Isoform 7 of Cytosolic acyl coenzyme A thioester hydrolase	0	ACOT7	29136.171875	20590.083984375	27776.3046875	20557.7109375	19511.328125	27078.474609375	28940.337890625	7579.3505859375	38364.09375	24697.85546875	23531.998046875	38983.19140625
O00155	Probable G-protein coupled receptor 25	0.00114956	GPR25	5232.064453125	7898.3334960938	NaN	3301.4287109375	9830.4267578125	5111.1025390625	12158.306640625	10689.819335938	NaN	3305.9055175781	NaN	NaN
O00159	Unconventional myosin-Ic	0	MYO1C	237325.015625	190309.046875	123065.5078125	99647.0546875	300278.21875	156012.015625	175368.71875	173684.953125	254702	168793.890625	133781.296875	136181.03125
O00160	Unconventional myosin-If	0	MYO1F	51249.5703125	56282.78515625	31081.806640625	44080.9296875	33880.703125	43950.5625	34318.2734375	71364.2578125	43913.90625	27791.81640625	43992.11328125	34157.35546875
O00161	Synaptosomal-associated protein 23	0	SNAP23	21568.3828125	18006.1640625	28161.056640625	31395.458984375	34167.68359375	31215.55078125	36113.92578125	19305.380859375	16386.103515625	17406.818359375	22190.791015625	17669.859375
O00165;O00165-2;O00165-5	HCLS1-associated protein X-1;Isoform 2 of HCLS1-associated protein X-1;Isoform 5 of HCLS1-associated protein X-1	0.000422773	HAX1	16698.88671875	12555.579101562	19573.162109375	19569.677734375	21170.57421875	17446.453125	22349.283203125	12144.525390625	14043.751953125	18941.015625	26513.130859375	13895.928710938
O00167;O00167-2;O00167-3	Eyes absent homolog 2;Isoform 2 of Eyes absent homolog 2;Isoform 3 of Eyes absent homolog 2	0.0044506	EYA2	1123.8519287109	565.67779541016	354.70935058594	NaN	NaN	NaN	NaN	NaN	NaN	NaN	NaN	NaN
O00170	AH receptor-interacting protein	0	AIP	74300.84375	81724.734375	79454.859375	85394.546875	75085.96875	92515.296875	75567.6328125	67726.0859375	124069.2734375	73632.3515625	75938.640625	84838.3125
O00178	GTP-binding protein 1	0	GTPBP1	8419.0849609375	8911.0625	10146.517578125	8941.3251953125	7638.6166992188	10149.665039062	10322.19921875	9533.5625	13746.397460938	5900.8657226562	6645.5849609375	9071.2451171875
O00182;O00182-2;O00182-3;O00182-6	Galectin-9;Isoform 2 of Galectin-9;Isoform 3 of Galectin-9;Isoform 6 of Galectin-9	0	LGALS9	27893.369140625	19521.173828125	15463.649414062	14087.239257812	24057.8359375	20008.990234375	27944.11328125	38089.91796875	32467.955078125	19076.962890625	19169.74609375	16921.341796875
O00186	Syntaxin-binding protein 3	0.000163079	STXBP3	13798.609375	19519.01171875	16989.83203125	18272.943359375	22488.498046875	16260.8046875	17965.99609375	20543.615234375	23164.21875	19105.240234375	15005.565429688	15797.618164062
O00187	Mannan-binding lectin serine protease 2	0.00322548	MASP2	38778.78125	43367.7578125	48700.03515625	48423.5625	40470.71875	28291.978515625	47393.76171875	59595.171875	33142.2109375	39109.53515625	49304.75	37721.22265625
O00189	AP-4 complex subunit mu-1	0.000163079	AP4M1	37331.0625	17436.890625	53550.77734375	51238.58984375	57477.27734375	69284.734375	49929.77734375	56160.3984375	52696.64453125	60767.9453125	65002.85546875	73515.484375
O00193	Small acidic protein	0	SMAP	13344.951171875	9807.0732421875	9205.486328125	12147.658203125	13166.537109375	10911.940429688	15023.390625	7152.7504882812	21083.373046875	9761.6533203125	15933.359375	9290.080078125
O00194	Ras-related protein Rab-27B	0	RAB27B	23754	16343.056640625	37684.00390625	68892.59375	20553.291015625	53018.55078125	15503.254882812	26316.53125	13825.086914062	15564.60546875	41451.4375	22486.603515625
O00203;O00203-3	AP-3 complex subunit beta-1;Isoform 2 of AP-3 complex subunit beta-1	0	AP3B1	30126.921875	39024.17578125	36996.3125	33293.3046875	33833.296875	40767.7421875	35425.40234375	35258.8515625	50984.1953125	34701.87109375	32973.109375	36093.06640625
O00204-2	Isoform 2 of Sulfotransferase 2B1	0.00213881	SULT2B1	15761.610351562	10821.986328125	20296.326171875	11592.5390625	14117.71875	13751.376953125	17854.767578125	13870.041015625	11307.124023438	21502.38671875	18217.09765625	12753.376953125
O00206;O00206-2;O00206-3	Toll-like receptor 4;Isoform 2 of Toll-like receptor 4;Isoform 3 of Toll-like receptor 4	0.00398645	TLR4	1023.4751586914	16313.34375	1977.4625244141	NaN	NaN	NaN	NaN	NaN	NaN	NaN	NaN	NaN
O00212	Rho-related GTP-binding protein RhoD	0	RHOD	35184.47265625	21791.443359375	27658.158203125	22673.44140625	29618.46875	14446.514648438	32548.6875	35851.80859375	9411.5458984375	26407.306640625	30325.4453125	24977.18359375
O00217	NADH dehydrogenase [ubiquinone] iron-sulfur protein 8, mitochondrial	0.000300436	NDUFS8	40702.7734375	29962.62890625	25835.771484375	30438.673828125	38377.08203125	20502.12890625	33227.31640625	41032.3359375	33528.6953125	37842.0546875	42302.31640625	24199.39453125
O00220	Tumor necrosis factor receptor superfamily member 10A	0.000626959	TNFRSF10A	19450.30078125	13551.342773438	17126.888671875	17471.658203125	13097.44140625	9814.884765625	18951.919921875	10093.750976562	22199.5078125	22997.81640625	14264.118164062	NaN
O00221	NF-kappa-B inhibitor epsilon	0	NFKBIE	2370903.5	2182926.5	2704558.25	2608821.25	1988234.625	2716075.5	2521208.5	2139668.75	1648474.125	1869048.25	1939733.625	2192032.5
O00231	26S proteasome non-ATPase regulatory subunit 11	0	PSMD11	42286.359375	42102.2890625	55507.7578125	53867.1953125	47382.40234375	63527.12109375	48554.03515625	38957.4765625	81092.1484375	47074.15234375	40279.5703125	62568.5625
O00232	26S proteasome non-ATPase regulatory subunit 12	0	PSMD12	33225.81640625	34405.25390625	37783.3203125	33891.97265625	34448.671875	42676.59765625	38033.765625	27770.923828125	54841.31640625	33067.92578125	31817.2421875	40500.06640625
O00233	26S proteasome non-ATPase regulatory subunit 9	0	PSMD9	32120.935546875	29725.96484375	39020.31640625	32893.98046875	38824.84375	39570.98828125	49389.13671875	20812.46875	19534.87890625	27801.25390625	34312.703125	36243.9375
O00238;O00238-2	Bone morphogenetic protein receptor type-1B;Isoform 2 of Bone morphogenetic protein receptor type-1B	0	BMPR1B	11933.423828125	8708.208984375	15340.053710938	6835.3012695312	8952.099609375	10907.094726562	9722.5927734375	3138.2358398438	NaN	14174.657226562	6456.33984375	16547.80078125
O00241	Signal-regulatory protein beta-1	0.000626959	SIRPB1	53032.484375	82550.296875	84864.4765625	84545.6484375	103594.0625	59116.859375	138636.453125	95170.75	80448.28125	59607.3359375	125242.40625	37782.6484375
O00244	Copper transport protein ATOX1	0	ATOX1	30920.5390625	32098.83984375	39414.0546875	34320.68359375	54175.05859375	71806.6640625	58922.25	23309.470703125	4327.2553710938	32183.599609375	39005.140625	37539
O00253	Agouti-related protein	0.00213881	AGRP	NaN	23028.193359375	47142.2890625	36548.703125	22301.2578125	55868.6015625	26357.625	43231.7734375	76941.2890625	NaN	49700.03515625	NaN
O00255;O00255-2	Menin;Isoform 2 of Menin	0	MEN1	42863.28515625	34677.78125	34496.046875	30418.232421875	36856.56640625	30712.353515625	35086.44140625	43521.12109375	34226.21875	42953.58984375	40994.6875	35101.12890625
O00257	E3 SUMO-protein ligase CBX4	0.0092104	CBX4	115429.1484375	91130.5625	99543.421875	89294.4375	83889.375	99794.9375	83014.4921875	78673.53125	78728.59375	110493.8984375	97059.5546875	63328.7265625
O00264	Membrane-associated progesterone receptor component 1	0	PGRMC1	69024.6484375	43165.16015625	42783.9375	52557.8828125	80616.1875	33589.609375	68455.875	48280.5078125	23782.421875	52527.66015625	57826.77734375	40026.71484375
O00267;O00267-2	Transcription elongation factor SPT5;Isoform 2 of Transcription elongation factor SPT5	0	SUPT5H	39586.70703125	36487.265625	36556.640625	37597.08984375	37826.66796875	27686.89453125	38482.36328125	34347.81640625	39760.25	40203.60546875	36732.85546875	38278.45703125
O00268	Transcription initiation factor TFIID subunit 4	0	TAF4	16678.00390625	18756.783203125	16743.931640625	11656.909179688	18305.54296875	16413.673828125	15757.924804688	16383.44921875	13606.21484375	9767.6787109375	23416.39453125	13160.90234375
O00273	DNA fragmentation factor subunit alpha	0	DFFA	15626.251953125	14955.724609375	30933.087890625	26120.009765625	26973.994140625	29898.26171875	29384.173828125	15456.134765625	12089.205078125	16502.515625	20775.509765625	22127.380859375
O00287	Regulatory factor X-associated protein	0.000163079	RFXAP	399.30825805664	721.35815429688	3331.3083496094	3323.0219726562	3559.3198242188	2258.3891601562	2540.4599609375	1340.4066162109	NaN	NaN	2345.8896484375	2894.4692382812
O00291;O00291-3	Huntingtin-interacting protein 1;Isoform 3 of Huntingtin-interacting protein 1	0	HIP1	58966.80859375	66482.15625	55314.6875	60731.55078125	54205.34375	54668.7890625	58183.72265625	40923.21484375	60198.17578125	55363.27734375	55743.83203125	50704.2109375
O00299	Chloride intracellular channel protein 1	0	CLIC1	198894.359375	361956.8125	324555.5625	363689.84375	324107.34375	419745.53125	299200.90625	248369.46875	351331.90625	434118.65625	244152.421875	411198.53125
O00303	Eukaryotic translation initiation factor 3 subunit F	0	EIF3F	36758.58984375	39839.16015625	48626.0859375	43762.8984375	43720.14453125	58997.60546875	38965.69140625	34295.9453125	48552.02734375	52562.0078125	41604.75	64905.58984375
O00305;O00305-2;O00305-3;O00305-4	Voltage-dependent L-type calcium channel subunit beta-4;Isoform 2 of Voltage-dependent L-type calcium channel subunit beta-4;Isoform 3 of Voltage-dependent L-type calcium channel subunit beta-4;Isoform 4 of Voltage-dependent L-type calcium channel subunit beta-4	0	CACNB4	11855.145507812	12557.498046875	11567.326171875	11248.584960938	15079.145507812	5441.056640625	7916.4169921875	12407.131835938	16001.149414062	NaN	8079.0141601562	7460.0668945312
O00311	Cell division cycle 7-related protein kinase	0.00144477	CDC7	17809.443359375	12551.948242188	57755.03125	8325.3349609375	8491.1962890625	7074.0297851562	11362.018554688	50082.265625	11881.055664062	15203.306640625	19319.98828125	11055.4453125
O00321;O00321-2	ETS translocation variant 2;Isoform 2 of ETS translocation variant 2	0.000300436	ETV2	11892.426757812	14102.309570312	18289.638671875	14791.254882812	17520.9453125	20896.005859375	18077.26171875	7509.4609375	23834.796875	8050.365234375	17573.130859375	11305.857421875
O00327-1;O00327-9	Isoform BMAL1A of Aryl hydrocarbon receptor nuclear translocator-like protein 1;Isoform 9 of Aryl hydrocarbon receptor nuclear translocator-like protein 1	0.0009851	ARNTL	50236.6875	31145.9765625	27025.2890625	28134.666015625	16823.396484375	31665.25	34290.24609375	28716.083984375	41757.6875	33545.12890625	33651.0703125	29135.828125
O00329	Phosphatidylinositol 4,5-bisphosphate 3-kinase catalytic subunit delta isoform	0	PIK3CD	13083.536132812	14571.475585938	12926.637695312	13230.11328125	11750.081054688	17498.80078125	11853.374023438	11346.373046875	11916.305664062	13620.173828125	11059.115234375	15331.69140625
O00330;O00330-3	Pyruvate dehydrogenase protein X component, mitochondrial;Isoform 3 of Pyruvate dehydrogenase protein X component, mitochondrial	0	PDHX	29397.427734375	23812.1796875	17642.546875	15158.943359375	15349.440429688	17054.369140625	15646.822265625	28093.490234375	19585.1875	18829.02734375	15835.073242188	17886.720703125
O00338-2	Isoform Long of Sulfotransferase 1C2	0.000300436	SULT1C2	40852.26953125	43172.984375	86825.7734375	64899.765625	103419.890625	64400.26953125	107232.7578125	196983.75	96436.84375	53379.83203125	162027.375	44472.55859375
O00370	LINE-1 retrotransposable element ORF2 protein	0.00221566		66134.3359375	77082.5859375	69669.8828125	87204.5234375	88314.6171875	51749.7890625	85858.84375	88317.8359375	70356.015625	88955.28125	73769.1796875	102974.6953125
O00399	Dynactin subunit 6	0	DCTN6	8813.0498046875	8340.1455078125	9950.1748046875	7492.9682617188	7850.1884765625	10068.42578125	6564.5771484375	7308.2602539062	3700.2434082031	8724.3330078125	5336.0439453125	11771.694335938
O00400	Acetyl-coenzyme A transporter 1	0.000300436	SLC33A1	284474.125	286531	202315.171875	236586.5625	255120.71875	301283.53125	284662	276633.59375	144715.515625	274682.25	352146.625	158129.4375
O00401	Neural Wiskott-Aldrich syndrome protein	0.00380533	WASL	169748.46875	181536.5	140862.453125	164481.75	188413.109375	27674.294921875	169624.609375	84290.6796875	159694.1875	112961.7578125	181335.671875	196320.078125
O00409;O00409-2	Forkhead box protein N3;Isoform 2 of Forkhead box protein N3	0.00153458	FOXN3	238685.5	165198.546875	241958.671875	238519.15625	280744.875	309906.875	257604.5625	186299.84375	102047.5	232894.90625	259529.109375	280497.9375
O00410;O00410-3	Importin-5;Isoform 3 of Importin-5	0	IPO5	347957.71875	316321.71875	317878.3125	243075.0625	271798.53125	468584.03125	349257.21875	179401.625	283918.1875	333503.4375	267191.65625	475130.40625
O00411	DNA-directed RNA polymerase, mitochondrial	0.00135532	POLRMT	6721.1884765625	3590.8503417969	9142.8623046875	9205.939453125	2877.7399902344	9559.7421875	8649.8037109375	5257.1684570312	3760.9143066406	1246.6716308594	10130.388671875	NaN
O00422-2	Isoform 2 of Histone deacetylase complex subunit SAP18	0	SAP18	113696.234375	66237.2890625	66045.109375	67084.546875	70104.2421875	70322.9375	82553.078125	77811.8671875	70352.3828125	87292.203125	99941.7109375	81304.078125
O00425	Insulin-like growth factor 2 mRNA-binding protein 3	0	IGF2BP3	71636.375	38844.07421875	48490.12109375	46718.1328125	39688.9453125	68458.5703125	44304.671875	48320.29296875	86987.5078125	51001.6953125	51930.84375	72390.4921875
O00429-2	Isoform 4 of Dynamin-1-like protein	0	DNM1L	25154.4609375	34455.21875	31009.515625	32152.546875	20880.83203125	35624.23046875	23813.919921875	21497.255859375	34723.6484375	30211.361328125	21863.40625	35148.41015625
O00429-3	Isoform 2 of Dynamin-1-like protein	0.000626959	DNM1L	4720.1225585938	6482.01171875	NaN	5057.3505859375	4059.4826660156	5523.3740234375	4575.771484375	2216.3117675781	4858.8017578125	5630.8935546875	6075.5161132812	4098.1923828125
O00442-2	Isoform 2 of RNA 3'-terminal phosphate cyclase	0	RTCA	13308.688476562	24103.71484375	20416.970703125	22079.0390625	19838.76171875	18740.345703125	21023.609375	23018.84765625	29704.33203125	17296.712890625	13755.973632812	23469.2578125
O00443	Phosphatidylinositol 4-phosphate 3-kinase C2 domain-containing subunit alpha	0.00135532	PIK3C2A	14647.974609375	14174.670898438	18928.18359375	19334.998046875	17433.845703125	13132.978515625	20384.5234375	18177.24609375	14668.956054688	20107.64453125	19871.55078125	16312.918945312
O00451;O00451-3	GDNF family receptor alpha-2;Isoform 3 of GDNF family receptor alpha-2	0.000163079	GFRA2	56220.28125	44843.671875	28390.208984375	30406.9765625	17269.7109375	31533.1484375	20078.873046875	56678.203125	61869.12890625	48855.96875	26260.533203125	65685.046875
O00458;O00458-2	Interferon-related developmental regulator 1;Isoform 2 of Interferon-related developmental regulator 1	0	IFRD1	166951	149750.53125	119342.5390625	102986.046875	137104.90625	109743.921875	117062.1640625	125771.140625	133594.34375	183245.921875	175219.15625	159386.6875
O00459	Phosphatidylinositol 3-kinase regulatory subunit beta	0.00173837	PIK3R2	54.4919090271	NaN	NaN	NaN	NaN	NaN	NaN	NaN	NaN	481.49685668945	NaN	NaN
O00461	Golgi integral membrane protein 4	0.00268069	GOLIM4	23869.369140625	24546.3203125	32375.3203125	41699.640625	28788.05859375	28937.240234375	25421.599609375	23372.103515625	23573.037109375	50963.18359375	18559.052734375	62133.76171875
O00462	Beta-mannosidase	0.00838473	MANBA	27580.736328125	21655.392578125	20935.603515625	10179.983398438	22551.87890625	NaN	22830.232421875	NaN	17510.564453125	NaN	31085.845703125	21909.572265625
O00463;O00463-2;O00463-3	TNF receptor-associated factor 5;Isoform 2 of TNF receptor-associated factor 5;Isoform 3 of TNF receptor-associated factor 5	0.00135532	TRAF5	7352.0795898438	17328.037109375	12393.9140625	13743.268554688	8586.4052734375	5996.0146484375	11652.056640625	14641.303710938	13585.5546875	11588.6875	7513.7314453125	7095.2841796875
O00471	Exocyst complex component 5	0	EXOC5	181552.703125	219603.84375	245802.59375	236760.15625	228909.328125	265899.875	242479.203125	247922.96875	251487.359375	215304.5	238229.25	251563.375
O00472	RNA polymerase II elongation factor ELL2	0	ELL2	10050.59375	12310.157226562	13715.80859375	12023.931640625	18457.46484375	12955.21875	16722.61328125	16116.040039062	26234.671875	10485.040039062	22292.0859375	13140.309570312
O00478	Butyrophilin subfamily 3 member A3	0.0044506	BTN3A3	9762.9951171875	8882.306640625	NaN	NaN	14196.611328125	13524.252929688	8404.169921875	20957.4375	NaN	NaN	14934.920898438	NaN
O00479	High mobility group nucleosome-binding domain-containing protein 4	0.00454635	HMGN4	12124.609375	NaN	6750.3862304688	2209.2172851562	4252.4814453125	4217.77734375	9699.6640625	6918.0405273438	NaN	6388.939453125	10336.716796875	2794.3325195312
O00481	Butyrophilin subfamily 3 member A1	0.000300436	BTN3A1	237544.40625	227801.59375	208185.75	273808.21875	290171.03125	273820.78125	248208.15625	256124.109375	35583.44921875	322823.90625	271794.78125	199299.34375
O00482;O00482-2;O00482-4	Nuclear receptor subfamily 5 group A member 2;Isoform 1 of Nuclear receptor subfamily 5 group A member 2;Isoform 4 of Nuclear receptor subfamily 5 group A member 2	0.000626959	NR5A2	35283.0234375	28280.517578125	29487.216796875	31676.171875	25881.4375	43027.92578125	33897.97265625	14530.86328125	33012.44140625	37578.95703125	25387.029296875	40295.27734375
O00483	Cytochrome c oxidase subunit NDUFA4	0.000422773	NDUFA4	347702.6875	264010.9375	216282.78125	230649.125	245701.640625	248091.609375	274797.9375	374983.71875	131420.09375	311093.0625	302532.5	247010.375
O00487	26S proteasome non-ATPase regulatory subunit 14	0	PSMD14	61372.4140625	69069.96875	65298.390625	64561.81640625	65908.5859375	82149.1640625	70015.734375	52286.28125	98128.2578125	71071.921875	64141.07421875	77739.2421875
O00488	Zinc finger protein 593	0.00315457	ZNF593	13972.291015625	11680.779296875	13459.959960938	12873.6953125	12781.120117188	10577.612304688	15044.560546875	6483.4604492188	NaN	6750.5483398438	13508.073242188	9204.330078125
O00499-2;O00499-4;O00499-6;O00499-7;O00499-9	Isoform IIB of Myc box-dependent-interacting protein 1;Isoform IIC2 of Myc box-dependent-interacting protein 1;Isoform II2 of Myc box-dependent-interacting protein 1;Isoform II3 of Myc box-dependent-interacting protein 1;Isoform BIN1-10-13 of Myc box-dependent-interacting protein 1	0	BIN1	36972.77734375	56416.79296875	66570.1171875	75166.4296875	74414.4765625	79844.203125	86799.078125	52083.8125	15424.357421875	52336.203125	49366.59765625	52578.25390625
O00505	Importin subunit alpha-4	0	KPNA3	53709.69140625	41091.5625	46913.16015625	48484.0078125	41798.65625	50527.8203125	46595.6484375	30605.513671875	43245.94921875	42943.08984375	45930.80859375	53840.7578125
O00512	B-cell CLL/lymphoma 9 protein	0.000626959	BCL9	20796.625	12478.989257812	14878.643554688	18217.9453125	11812.052734375	13051.689453125	14044.90234375	12898.267578125	17030.521484375	25114.103515625	14526.3203125	23110.123046875
O00515	Ladinin-1	0	LAD1	176046.015625	167414.953125	278896.09375	310099.125	220457.828125	172500.90625	213517.671875	225446.265625	185416.921875	169224.140625	262728.125	206878.21875
O00519	Fatty-acid amide hydrolase 1	0.000163079	FAAH	7362.4638671875	9065.2421875	3090.7749023438	7651.0239257812	7196.4731445312	9842.015625	8191.5771484375	8333.330078125	10079.9921875	10905.73828125	8616.478515625	9727.20703125
O00526	Uroplakin-2	0.00322548	UPK2	224034.203125	204040.359375	255955.453125	304796.9375	255168.640625	228885.359375	64724.44140625	428243.53125	253436.890625	301353.125	311953.75	77961.203125
O00534	von Willebrand factor A domain-containing protein 5A	0.00221566	VWA5A	28393.849609375	24890.400390625	24527.564453125	29354.22265625	21477.10546875	13680.489257812	22826.9609375	28404.82421875	21068.107421875	25412.29296875	24364.11328125	23523.798828125
O00541;O00541-2	Pescadillo homolog;Isoform 2 of Pescadillo homolog	0	PES1	50791.42578125	42578.2578125	29978.7421875	26828.388671875	29979.796875	33170.7578125	37294.5703125	33330.91796875	39727.5	42190.15625	35549.8203125	44072.6484375
O00559-2	Isoform 2 of Receptor-binding cancer antigen expressed on SiSo cells	0.000422773	EBAG9	6883.677734375	14082.048828125	16930.013671875	12428.045898438	21115.193359375	11005.208984375	25472.201171875	18307	NaN	16296.997070312	21497.48828125	12913.145507812
O00560-2	Isoform 2 of Syntenin-1	0	SDCBP	16753.34765625	12915.524414062	9186.0546875	12156.84375	27711.8125	12111.409179688	15359.572265625	17126.841796875	12740.9296875	11369.291015625	18288.47265625	10908.9921875
O00560-3	Isoform 3 of Syntenin-1	0	SDCBP	2103.552734375	3540.8298339844	2917.02734375	2133.126953125	8427.1201171875	941.12780761719	3483.6982421875	5901.9038085938	3496.3557128906	1773.5090332031	3053.9279785156	4089.7932128906
O00562	Membrane-associated phosphatidylinositol transfer protein 1	0	PITPNM1	64919.44921875	51733.1640625	41569.92578125	62991.2265625	47579.3125	37986.13671875	50845.7734375	46391.41015625	31193.400390625	198933.921875	27428.822265625	75352
O00566	U3 small nucleolar ribonucleoprotein protein MPP10	0	MPHOSPH10	142888.609375	94551.1796875	123121.25	111279.328125	122746.203125	86364.3203125	145864.03125	95787.3046875	82608.7578125	104202.859375	148908.109375	99813.8046875
O00567	Nucleolar protein 56	0	NOP56	241346.90625	197278.25	164075.625	143564.28125	170916.5625	133520.734375	154001.6875	248637.6875	160290.25	198576.390625	200757.890625	172823.796875
O00571	ATP-dependent RNA helicase DDX3X	0	DDX3X	40573.3828125	32249.505859375	28183.515625	25771.431640625	20825.40234375	37724.57421875	24491.34375	26683.541015625	42151.83203125	25653.0625	26549.771484375	34716.0234375
O00584	Ribonuclease T2	0	RNASET2	11827.666992188	17436.505859375	14968.693359375	13144.508789062	14356.45703125	12044.024414062	15421.38671875	22131.10546875	6171.8076171875	17216.234375	14734.620117188	8254.240234375
O00591	Gamma-aminobutyric acid receptor subunit pi	0	GABRP	17905.197265625	18197.849609375	13108.728515625	15186.806640625	14319.880859375	12047.114257812	17767.12890625	19600.693359375	18306.208984375	18718.171875	21583.658203125	14246.674804688
O00602	Ficolin-1	0.00322548	FCN1	15480.627929688	13449.368164062	6130.4819335938	14639.745117188	8100.3828125	5780.5541992188	8855.5146484375	12651.033203125	6810.482421875	12313.545898438	14421.115234375	10466.724609375
O00629	Importin subunit alpha-3	0	KPNA4	24054.197265625	18698.662109375	10831.633789062	12610.859375	12063.592773438	16795.28515625	12256.892578125	4671.2734375	5078.1215820312	10394.807617188	9485.8056640625	18138.97265625
O00635	E3 ubiquitin-protein ligase TRIM38	0	TRIM38	8649.1953125	7720.810546875	8598.5576171875	9454.0390625	6900.23828125	11313.322265625	4726.1567382812	5690.5942382812	7880.4853515625	5653.4545898438	4520.3549804688	10964.829101562
O00712;O00712-4;O00712-5	Nuclear factor 1 B-type;Isoform 4 of Nuclear factor 1 B-type;Isoform 5 of Nuclear factor 1 B-type	0.00380533	NFIB	85972.2734375	145302.703125	235903.96875	145523.640625	213680.109375	332839.625	283224.09375	245929.078125	287257.25	227961.109375	297246.53125	260214.84375
O00743;O00743-3	Serine/threonine-protein phosphatase 6 catalytic subunit;Isoform 3 of Serine/threonine-protein phosphatase 6 catalytic subunit	0	PPP6C	11067.030273438	11566.990234375	5572.83984375	5988.3857421875	7914.7255859375	12677.233398438	9677.501953125	6120.4174804688	9259.44921875	10357.107421875	9120.484375	11141.203125
O00750	Phosphatidylinositol 4-phosphate 3-kinase C2 domain-containing subunit beta	0	PIK3C2B	668675.375	850407.375	698439.625	654067.625	702168.3125	774350.0625	708503.0625	749359	639920.5	711089.875	615503.8125	744621.3125
O00754;O00754-2	Lysosomal alpha-mannosidase;Isoform 2 of Lysosomal alpha-mannosidase	0	MAN2B1	20534.951171875	16622.4140625	23320.875	21706.99609375	21758.13671875	12570.5078125	26534.20703125	24685.94140625	15029.435546875	14938.323242188	20468.78125	16212.240234375
O00762-2	Isoform 2 of Ubiquitin-conjugating enzyme E2 C	0	UBE2C	13855.190429688	10834.400390625	16173.653320312	12487.13671875	13038.1875	12870.88671875	14313.842773438	15081.125976562	27824.015625	14098.963867188	19018.3203125	15047.875
O00762-4	Isoform 4 of Ubiquitin-conjugating enzyme E2 C	0.000422773	UBE2C	23238.41796875	16346.887695312	25941.421875	23080.49609375	31257.490234375	17984.6484375	28993.466796875	21222.357421875	30748.958984375	23865.27734375	34010.0859375	26189.224609375
O00764	Pyridoxal kinase	0	PDXK	10963.701171875	22080.36328125	22306.8515625	17351.267578125	18232.173828125	22732.3046875	18927.30078125	19169.765625	22678.1015625	22438.1015625	11851.452148438	20315.896484375
O14492;O14492-2	SH2B adapter protein 2;Isoform 2 of SH2B adapter protein 2	0	SH2B2	37482.00390625	27560.490234375	28317.89453125	29843.30859375	31362.974609375	33355.12109375	24997.677734375	25264.46875	33110.625	37881.890625	52960.33984375	35530.91796875
O14495	Phospholipid phosphatase 3	0.00114956	PLPP3	3113.7619628906	NaN	NaN	NaN	7837.1127929688	NaN	2612.92578125	NaN	NaN	NaN	NaN	NaN
O14497	AT-rich interactive domain-containing protein 1A	0	ARID1A	20796.103515625	18249.53125	15593.103515625	19152.640625	18220.33203125	14280.643554688	19829.4609375	15974.505859375	17870.61328125	19228.65625	17866.0546875	17453.390625
O14511-5	Isoform 5 of Pro-neuregulin-2, membrane-bound isoform	0	NRG2	15359.493164062	23210.431640625	24701.732421875	22718.48046875	27918.421875	22640.8203125	38540.12890625	27646.408203125	14921.456054688	19415.044921875	25737.861328125	13513.303710938
O14512;O14512-2	Suppressor of cytokine signaling 7;Isoform 2 of Suppressor of cytokine signaling 7	0.00892343	SOCS7	NaN	21044.130859375	NaN	NaN	NaN	NaN	NaN	NaN	NaN	24754.419921875	NaN	NaN
O14514	Adhesion G protein-coupled receptor B1	0.000300436	ADGRB1	69718.6875	67688.5703125	60303.2578125	68396.328125	69506.1484375	50917.99609375	73590.0703125	82124.0546875	62397.51171875	66855.6328125	85143.15625	57187.48046875
O14519;O14519-2;O75956	Cyclin-dependent kinase 2-associated protein 1;Isoform 2 of Cyclin-dependent kinase 2-associated protein 1;Cyclin-dependent kinase 2-associated protein 2	0	CDK2AP1;CDK2AP1;CDK2AP2	19945.10546875	11167.278320312	5696.5375976562	8448.51953125	15298.219726562	22147.6015625	11900.977539062	NaN	NaN	15204.057617188	10887.697265625	15333.264648438
O14521-2	Isoform 2 of Succinate dehydrogenase [ubiquinone] cytochrome b small subunit, mitochondrial	0.00184502	SDHD	35153.58203125	38274.66796875	23354.35546875	15515.31640625	17777.44140625	18129.02734375	24927.41015625	45436.12109375	51952.0234375	45915.97265625	24430.419921875	21075.00390625
O14523;O14523-2	Phospholipid transfer protein C2CD2L;Isoform 2 of Phospholipid transfer protein C2CD2L	0	C2CD2L	10068.883789062	11474.970703125	12660.202148438	8863.0439453125	5810.8041992188	11894.80078125	16544.546875	11975.892578125	20845.3515625	9059.09375	12184.211914062	14566.306640625
O14524	Nuclear envelope integral membrane protein 1	0.000163079	NEMP1	6313.5122070312	12697.145507812	6596.4907226562	5526.8305664062	7187.2666015625	5588.9028320312	6396.5668945312	11360.499023438	10046.412109375	4927.53125	5158.837890625	4366.4150390625
O14525;O14525-2;O14525-3	Astrotactin-1;Isoform 1 of Astrotactin-1;Isoform 3 of Astrotactin-1	0.00114956	ASTN1	8784.30078125	9135.9892578125	8119.5375976562	7311.7016601562	6229.91015625	5538.048828125	6598.69140625	6343.9262695312	8594.3212890625	7103.8369140625	7214.6479492188	7926.4819335938
O14526;O14526-2	F-BAR domain only protein 1;Isoform 2 of F-BAR domain only protein 1	0	FCHO1	28848.142578125	31837.513671875	31001.236328125	26317.80078125	36125.0859375	28181.6953125	28033.44921875	33606.94921875	24294.166015625	21712.23828125	27372.15234375	27937.318359375
O14529	Homeobox protein cut-like 2	0	CUX2	87881.25	98257.703125	108445.6796875	114022.9296875	108627.5	97305.8125	114860.03125	99687.1328125	118146.1328125	129077.8828125	113131.1875	108739.078125
O14530	Thioredoxin domain-containing protein 9	0	TXNDC9	39778.1875	26867.919921875	33733.67578125	25107.923828125	30321.43359375	38348.35546875	33635.46484375	23023.876953125	47232.8125	29191.087890625	23729.615234375	37314.95703125
O14545	TRAF-type zinc finger domain-containing protein 1	0	TRAFD1	9638.720703125	11820.015625	6630.2021484375	11487.1796875	8087.1840820312	4130.431640625	11999.794921875	13355.459960938	7623.1694335938	11031.299804688	11883.588867188	7346.85546875
O14548	Cytochrome c oxidase subunit 7A-related protein, mitochondrial	0	COX7A2L	42183.5859375	38403.17578125	29171.255859375	23932.859375	29821.662109375	24377.044921875	28721.85546875	62609.9921875	21181.576171875	35337.84375	35181.9375	27178.869140625
O14556	Glyceraldehyde-3-phosphate dehydrogenase, testis-specific	0.000626959	GAPDHS	22699.580078125	27530.748046875	16270.565429688	17328.89453125	20137.66796875	24211.791015625	16793.671875	12085.543945312	2215.6938476562	96455.484375	19346.76171875	65415.28125
O14559;O14559-11	Rho GTPase-activating protein 33;Isoform 3 of Rho GTPase-activating protein 33	0.000163079	ARHGAP33	62532.4921875	69875.2890625	49809.76171875	59765.23046875	84801.296875	71060.8125	51934.68359375	46611.23828125	105468.7578125	92768.5625	130765.3203125	64055.8203125
O14561	Acyl carrier protein, mitochondrial	0	NDUFAB1	27922.419921875	21726.75	19668.193359375	20169.134765625	19725.76953125	15896.361328125	29607.666015625	15966.426757812	9204.6669921875	36378.9765625	22789.4921875	22430.544921875
O14562	Ubiquitin domain-containing protein UBFD1	0	UBFD1	21107.36328125	15757.8984375	19505.310546875	22031.46484375	22558.419921875	12798.416015625	26497.255859375	19195.693359375	17237.4609375	19076.44140625	25478.556640625	16827.6640625
O14569	Cytochrome b561 domain-containing protein 2	0	CYB561D2	6421.2778320312	8391.8134765625	4610.255859375	3432.0888671875	7098.2016601562	3142.8757324219	6297.2436523438	10961.670898438	8624.0234375	9756.2431640625	4750.1411132812	5344.287109375
O14576;O14576-2;O14576-3;O14576-5	Cytoplasmic dynein 1 intermediate chain 1;Isoform 2 of Cytoplasmic dynein 1 intermediate chain 1;Isoform 3 of Cytoplasmic dynein 1 intermediate chain 1;Isoform 5 of Cytoplasmic dynein 1 intermediate chain 1	0	DYNC1I1	38775.83203125	15214.461914062	30811.93359375	25805.64453125	16735.375	19583.072265625	13681.67578125	30188.068359375	15057.421875	14776.572265625	23790.572265625	16672.228515625
O14578-3	Isoform 3 of Citron Rho-interacting kinase	0	CIT	68138.71875	72116.1640625	70233.640625	66795.3515625	67413.09375	70091.1796875	58459.88671875	66404.015625	80963.859375	70887.6328125	67388.1953125	65430.13671875
O14579	Coatomer subunit epsilon	0	COPE	47890.13671875	57415.2421875	59580.32421875	54528.99609375	42870.62890625	60918.68359375	54895.50390625	46177.0390625	64909.296875	49003.33984375	47277.234375	58458.80078125
O14602	Eukaryotic translation initiation factor 1A, Y-chromosomal	0.00114956	EIF1AY	NaN	16023.583007812	43807.81640625	NaN	41118.3046875	60950.98828125	40924.5859375	20902.369140625	37258.31640625	45800.7578125	40434.29296875	34982.61328125
O14607;O14607-4	Histone demethylase UTY;Isoform 4 of Histone demethylase UTY	0	UTY	9608.6650390625	10419.977539062	6818.6376953125	5905.7778320312	6761.7158203125	11514.961914062	12303.706054688	4680.291015625	11989.200195312	5397.095703125	9887.81640625	13827.569335938
O14610	Guanine nucleotide-binding protein G(I)/G(S)/G(O) subunit gamma-T2	0.00114956	GNGT2	3150.1804199219	2234.9763183594	NaN	NaN	54262.78125	62578.79296875	1911.7969970703	2187.7937011719	NaN	NaN	104354.4296875	NaN
O14617;O14617-5	AP-3 complex subunit delta-1;Isoform 5 of AP-3 complex subunit delta-1	0	AP3D1	17959.091796875	19453.9375	17942.09375	17379.103515625	17284.482421875	18539.962890625	17712.1171875	18734.134765625	19826.15234375	19822.248046875	12895.034179688	19725.3359375
O14618	Copper chaperone for superoxide dismutase	0.000626959	CCS	14807.443359375	19531.818359375	18207.740234375	19241.16015625	18845.041015625	17381.771484375	15638.036132812	12768.94921875	10991.278320312	23528.177734375	15145.5078125	19176.26953125
O14626	Probable G-protein coupled receptor 171	0.000626959	GPR171	14511.849609375	17369.439453125	19013.71484375	21740.8984375	18877.373046875	22534.388671875	17427.359375	17009.8359375	32667.818359375	8027.5620117188	15176.25	12726.803710938
O14628;O14628-4;O14628-5;O14628-6;O14628-7	Zinc finger protein 195;Isoform 4 of Zinc finger protein 195;Isoform 5 of Zinc finger protein 195;Isoform 6 of Zinc finger protein 195;Isoform 7 of Zinc finger protein 195	0.00718098	ZNF195	NaN	19900.287109375	10502.280273438	10690.17578125	NaN	3361.29296875	2782.6828613281	27412.779296875	15424.9375	43478.43359375	2535.228515625	11336.538085938
O14639-6	Isoform 6 of Actin-binding LIM protein 1	0	ABLIM1	370034.375	373861.21875	344348.28125	432100.4375	506845.03125	392002.09375	472330.65625	413683.09375	376242.21875	368914.71875	519995	297979.90625
O14645	Axonemal dynein light intermediate polypeptide 1	0.00173837	DNALI1	458731.6875	292030.4375	537041.625	473135.375	476530.75	443679.40625	421991.0625	455600.4375	393117.875	293909.375	517443.53125	320844.4375
O14646;O14646-2	Chromodomain-helicase-DNA-binding protein 1;Isoform 2 of Chromodomain-helicase-DNA-binding protein 1	0	CHD1	61010.02734375	51236.53515625	73842.203125	65833.6953125	57809.30078125	46620.46875	63554.9453125	59351.03515625	36521.1171875	52950.82421875	69611.2734375	49080.9296875
O14647-2	Isoform 2 of Chromodomain-helicase-DNA-binding protein 2	0	CHD2	108882.921875	110839.15625	100663.53125	94058.765625	105080.890625	106375.46875	117762.9609375	103709.9453125	98222.828125	127410.46875	119881.3515625	117436.0703125
O14653;O14653-2	Golgi SNAP receptor complex member 2;Isoform B of Golgi SNAP receptor complex member 2	0	GOSR2	48327.625	28655.580078125	22884.396484375	20606.330078125	35034.9375	21616.42578125	42328.22265625	22239.095703125	11089.494140625	48809.35546875	34723.26171875	33835.33203125
O14656	Torsin-1A	0	TOR1A	12907.061523438	12857.129882812	9622.6171875	9602.7900390625	10219.635742188	7420.8579101562	11855.243164062	16005.056640625	12973.541015625	10284.908203125	11964.799804688	6110.4780273438
O14657	Torsin-1B	0.000626959	TOR1B	4655.3291015625	8611.767578125	5814.4360351562	6599.7734375	8394.9228515625	3307.8413085938	9598.6044921875	9086.2109375	7731.4975585938	4819.791015625	3591.7224121094	2726.9909667969
O14662;O14662-2;O14662-4;O14662-5	Syntaxin-16;Isoform A of Syntaxin-16;Isoform D of Syntaxin-16;Isoform E of Syntaxin-16	0.000300436	STX16	3208.0717773438	4101.5302734375	2410.2585449219	1703.1162109375	1638.4923095703	2059.4260253906	2484.642578125	1953.8449707031	NaN	4604.19921875	1219.3833007812	3749.3032226562
O14672	Disintegrin and metalloproteinase domain-containing protein 10	0	ADAM10	17557.017578125	20796.189453125	15784.645507812	18808.73046875	30651.83984375	19470.28125	23001.09765625	23893.0625	12864.19921875	17954.126953125	16746.990234375	13714.841796875
O14678	Lysosomal cobalamin transporter ABCD4	0.00144477	ABCD4	115796.890625	145123.15625	135566.40625	148995.296875	117370.25	126818.140625	93983.2265625	120768.40625	68398.171875	157110.4375	97909.2734375	141325.984375
O14681;O14681-3	Etoposide-induced protein 2.4 homolog;Isoform 2 of Etoposide-induced protein 2.4 homolog	0.00473279	EI24	2981.1884765625	NaN	NaN	NaN	NaN	NaN	3175.3664550781	NaN	2246.2861328125	NaN	2072.9680175781	1540.3762207031
O14683	Tumor protein p53-inducible protein 11	0	TP53I11	13728.88671875	17048.37109375	6251.650390625	12504.643554688	13801.364257812	9030.6044921875	10917.505859375	20792.39453125	9502.892578125	18669.927734375	14429.706054688	13100.559570312
O14684	Prostaglandin E synthase	0.00221566	PTGES	NaN	NaN	7956.5815429688	NaN	16254.172851562	NaN	8110.720703125	NaN	17379.669921875	NaN	NaN	NaN
O14686;O14686-3	Histone-lysine N-methyltransferase 2D;Isoform 3 of Histone-lysine N-methyltransferase 2D	0	KMT2D	119887.125	124928.6171875	125182.3515625	115914.3515625	129731.7734375	111872.3984375	132279.5625	137310.75	139478.59375	153759.703125	113358.796875	120166.5390625
O14709	Zinc finger protein 197	0.000626959	ZNF197	18021.658203125	19207.896484375	13042.83203125	11768.733398438	13563.122070312	14147.616210938	14039.708984375	18452.5703125	14683.916015625	19707.578125	21230.69140625	9528.4111328125
O14713;O14713-2	Integrin beta-1-binding protein 1;Isoform 2 of Integrin beta-1-binding protein 1	0.00153458	ITGB1BP1	21105.55078125	5701.0678710938	9549.525390625	7268.0166015625	4938.984375	7852.2172851562	8635.02734375	11038.169921875	29547.84375	8469.1455078125	9834.1494140625	NaN
O14727-2;O14727-3	Isoform 2 of Apoptotic protease-activating factor 1;Isoform 3 of Apoptotic protease-activating factor 1	0	APAF1	34266.9140625	34445.48828125	26200.84765625	32700.84765625	26478.693359375	26248.314453125	27575.3828125	32204.91796875	32419.701171875	33121.91796875	19004.841796875	38695.5390625
O14727-5	Isoform 5 of Apoptotic protease-activating factor 1	0	APAF1	1694.7807617188	1931.3353271484	1541.0411376953	998.98236083984	NaN	1399.8404541016	2038.4349365234	1253.9133300781	2608.7509765625	79.309051513672003	459.70031738281	2985.0505371094
O14730;O14730-2	Serine/threonine-protein kinase RIO3;Isoform 2 of Serine/threonine-protein kinase RIO3	0.00153458	RIOK3	81255.359375	186195.609375	181643.484375	217985	198654.296875	129570.9453125	174882.515625	156342.953125	22913.8984375	216445.71875	182225.015625	187399.890625
O14733;O14733-2;O14733-3;O14733-4	Dual specificity mitogen-activated protein kinase kinase 7;Isoform 2 of Dual specificity mitogen-activated protein kinase kinase 7;Isoform 3 of Dual specificity mitogen-activated protein kinase kinase 7;Isoform 4 of Dual specificity mitogen-activated protein kinase kinase 7	0.000300436	MAP2K7	58830.2734375	62205.5703125	65685.9375	59919.00390625	66160.390625	52686.23828125	58197.83203125	82152.8828125	64244.09765625	60899.296875	72968.7421875	55059.65625
O14734	Acyl-coenzyme A thioesterase 8	0	ACOT8	31421.43359375	18335.720703125	19758.900390625	18062.578125	11265.801757812	10207.221679688	11044.255859375	19654.154296875	19155.203125	15923.82421875	12088.228515625	18798.416015625
O14735;O14735-3	CDP-diacylglycerol--inositol 3-phosphatidyltransferase;Isoform 3 of CDP-diacylglycerol--inositol 3-phosphatidyltransferase	0	CDIPT	19917.19140625	22564.486328125	11729.567382812	10404.41796875	18796.322265625	8814.3642578125	16644.953125	37563.79296875	18476.994140625	21549.126953125	21335.70703125	11442.432617188
O14737	Programmed cell death protein 5	0	PDCD5	8850.4228515625	9271.5458984375	17575.19921875	14899.15625	15150.6953125	13815.491210938	20180.7890625	7280.3325195312	1361.2745361328	9881.6806640625	14178.932617188	14459.791015625
O14744	Protein arginine N-methyltransferase 5	0	PRMT5	74437.6015625	78131.6953125	88748.2265625	79831.1640625	85447.3125	93709.140625	86197.2265625	57945.03515625	42700.546875	83897.8203125	67153.4609375	95320.8671875
O14745	Na(+)/H(+) exchange regulatory cofactor NHE-RF1	0	SLC9A3R1	17826.091796875	31690.259765625	37887.7421875	42072.24609375	41032.5	35676.2421875	44589.828125	25495.140625	3735.8527832031	24105.70703125	24814.130859375	19209.6640625
O14746-3	Isoform 3 of Telomerase reverse transcriptase	0.00204301	TERT	51942.66015625	53615.91796875	53450.85546875	48984.65234375	49687.55078125	58656.25390625	51508.65625	80929.8984375	74137.390625	59867.53515625	51300.49609375	60327.4609375
O14757;O14757-3	Serine/threonine-protein kinase Chk1;Isoform 3 of Serine/threonine-protein kinase Chk1	0.00221566	CHEK1	21385.57421875	35990.11328125	18295.146484375	17876.70703125	42223.34375	22729.310546875	37207.95703125	13182.666992188	15435.052734375	39865.1796875	29526.09375	16110.177734375
O14772	Fucose-1-phosphate guanylyltransferase	0	FPGT	27387.783203125	27949.169921875	63585.3671875	27883.935546875	59361.9140625	37055.73828125	24221.126953125	27605.74609375	16451.341796875	40971.984375	126743.3359375	60613.10546875
O14773;O14773-2	Tripeptidyl-peptidase 1;Isoform 2 of Tripeptidyl-peptidase 1	0	TPP1	26983.59765625	40634.2109375	41986.2890625	53471.11328125	34185.109375	30883.248046875	34774.6953125	75563.234375	20959.482421875	31445.435546875	30662.185546875	28139.45703125
O14775;O14775-2;O14775-3	Guanine nucleotide-binding protein subunit beta-5;Isoform 2 of Guanine nucleotide-binding protein subunit beta-5;Isoform 3 of Guanine nucleotide-binding protein subunit beta-5	0.00278035	GNB5	205797.6875	138641.328125	139667.046875	118105.609375	131049.453125	115326.421875	153777.28125	178007.125	189712.25	163292.265625	185729.84375	206662.3125
O14776;O14776-2	Transcription elongation regulator 1;Isoform 2 of Transcription elongation regulator 1	0	TCERG1	99699.1484375	103374.5	103771.78125	117228	103787.234375	86845.515625	113690.8125	102611.53125	111105.15625	110722.734375	102955.8359375	97943.6171875
O14777	Kinetochore protein NDC80 homolog	0	NDC80	433587.125	349155.90625	545919.8125	557677.25	498841.625	487953.6875	437934.5625	481429.6875	576670.875	463791.4375	554404.9375	370513.71875
O14786-2;O14786-3	Isoform 2 of Neuropilin-1;Isoform 3 of Neuropilin-1	0.00144477	NRP1	51462.90234375	32778.78125	46441.05078125	47148.38671875	31649.861328125	45925.7890625	30047.796875	35165.34375	17605.25	38044.1484375	41746.15625	32006.216796875
O14787-2	Isoform 2 of Transportin-2	0.000626959	TNPO2	20738.396484375	23231.43359375	27676.6015625	26252.109375	31381.400390625	32405.912109375	30347.921875	25534.263671875	28185.908203125	27270.24609375	28852.583984375	25804.931640625
O14788-2	Isoform 2 of Tumor necrosis factor ligand superfamily member 11	0	TNFSF11	21422.52734375	21243.515625	25919.359375	17236.513671875	26861.4296875	34221.45703125	27210.779296875	20340.40625	7816.2822265625	23191.521484375	31266.654296875	26592.15625
O14795-2	Isoform 2 of Protein unc-13 homolog B	0	UNC13B	21391.16796875	24282.099609375	25321.77734375	29353.990234375	26144.15625	28066.36328125	27815.458984375	28152.033203125	21109.65625	30971.78515625	27785.083984375	26484.755859375
O14802	DNA-directed RNA polymerase III subunit RPC1	0.000422773	POLR3A	394352.46875	423483.375	459636.71875	450586.71875	408200.53125	348335.5	522563.15625	517156.71875	284457.0625	467320.5	423570.46875	408421.1875
O14807	Ras-related protein M-Ras	0.00114956	MRAS	39078.84765625	13139.806640625	28764.9296875	33625.13671875	24426.591796875	36002.35546875	21338.58203125	30587.724609375	33464.203125	25164.056640625	23788.34765625	34849.0546875
O14815	Calpain-9	0	CAPN9	90096.5078125	91754.0625	57289.22265625	80529.453125	87604.6015625	57703.15625	78648.90625	91230.265625	50979.25	86193.4453125	77463.234375	71277.71875
O14818	Proteasome subunit alpha type-7	0	PSMA7	130768.28125	157147.875	172868.109375	183171.34375	159668.671875	194377.0625	166263.1875	140919.96875	27785.3359375	148030.234375	147265.375	142999.546875
O14828	Secretory carrier-associated membrane protein 3	0	SCAMP3	17925.55078125	17969.861328125	20368.392578125	23573.00390625	21105.609375	15774.344726562	22469.80078125	24352.125	9580.189453125	20947.04296875	19614.296875	16921.09375
O14830	Serine/threonine-protein phosphatase with EF-hands 2	0	PPEF2	129539.1484375	137434.46875	146016.6875	162158.0625	145512.5	124597.4296875	190857.59375	140853.828125	139830.015625	119293.34375	148683.015625	100130.5234375
O14832	Phytanoyl-CoA dioxygenase, peroxisomal	0.00114956	PHYH	545826.1875	367795.6875	261783.265625	310395.8125	329847.0625	252909.0625	448564.21875	592599.375	276756.0625	665422.5625	519503.90625	326559.125
O14841	5-oxoprolinase	0	OPLAH	28514.732421875	32759.21484375	22715.091796875	24590.798828125	22066.64453125	19562.65234375	24480.369140625	20034.978515625	25112.052734375	30727.81640625	24971.408203125	21231.642578125
O14862	Interferon-inducible protein AIM2	0	AIM2	94742.609375	66259.9140625	41458.54296875	41607.16015625	71332.4765625	55801.39453125	51817.14453125	39372.8828125	35009.6015625	66501.75	53469.25	99828.140625
O14863	Zinc transporter 4	0.000626959	SLC30A4	13849.515625	19923.3203125	13238.901367188	16987.208984375	12630.2265625	19432.376953125	16151.290039062	14503.025390625	17346.9140625	15806.297851562	13808.678710938	14356.99609375
O14874;O14874-2;O14874-3	[3-methyl-2-oxobutanoate dehydrogenase [lipoamide]] kinase, mitochondrial;Isoform 2 of [3-methyl-2-oxobutanoate dehydrogenase [lipoamide]] kinase, mitochondrial;Isoform 3 of [3-methyl-2-oxobutanoate dehydrogenase [lipoamide]] kinase, mitochondrial	0.000422773	BCKDK	6546.728515625	4713.1333007812	2636.6950683594	2323.0068359375	NaN	2370.744140625	3120.3427734375	5273.4697265625	3741.3205566406	2031.6270751953	1566.7954101562	4468.49609375
O14879	Interferon-induced protein with tetratricopeptide repeats 3	0.000422773	IFIT3	NaN	6507.5502929688	5926.1831054688	5369.0146484375	NaN	3083.8803710938	10320.87109375	3043.1728515625	16575.537109375	NaN	1585.2319335938	3383.046875
O14880	Microsomal glutathione S-transferase 3	0	MGST3	7939.1323242188	14713.948242188	6730.3671875	4254.0795898438	8291.1533203125	6214.0810546875	4342.818359375	26512.44140625	6016.2529296875	4766.9931640625	6795.6635742188	1422.5487060547
O14896	Interferon regulatory factor 6	0.00153458	IRF6	75159.3671875	63447.1796875	82948.4453125	62377.7265625	61233.66015625	78748.9375	75194.421875	45634.51953125	36522.8359375	92523.8515625	75346.9375	74552.9921875
O14904	Protein Wnt-9a	0.00259175	WNT9A	47413.9296875	59188.84375	81736.8671875	84263.0546875	101890.65625	111175.8203125	74621.90625	68196.6484375	133331.546875	75731.8984375	61355.69921875	81434.5546875
O14907	Tax1-binding protein 3	0	TAX1BP3	NaN	1672.0179443359	2616.1418457031	1713.6520996094	2061.8818359375	852.78692626953	2110.1594238281	1280.6837158203	2080.4592285156	2154.7473144531	NaN	384.01052856445
O14908	PDZ domain-containing protein GIPC1	0.000626959	GIPC1	16191.700195312	23767.916015625	26884.9375	26492.748046875	24678.513671875	24410.3046875	19827.767578125	26116.759765625	19383.375	22001.970703125	19740.845703125	24753.23046875
O14917	Protocadherin-17	0	PCDH17	77457.34375	73290.8046875	89723.9765625	91141.28125	80197.5390625	98302.734375	98639.265625	72491.8046875	65376.04296875	98406.2734375	89391.859375	101243.2265625
O14920	Inhibitor of nuclear factor kappa-B kinase subunit beta	0	IKBKB	37502.6328125	43213.39453125	38179.84765625	40225.7265625	36801.21484375	40977.453125	32642.744140625	37613.17578125	35170.1328125	46792.46484375	31832.6875	48695.7578125
O14924	Regulator of G-protein signaling 12	0.00114956	RGS12	90366.8046875	87495.9296875	90397.484375	87355.2265625	95174.296875	123283.21875	94026.421875	97935.53125	117570.03125	96915.7265625	92499.625	90115.0234375
O14925	Mitochondrial import inner membrane translocase subunit Tim23	0	TIMM23	184278.65625	173804.578125	163476.6875	134229.484375	128088.40625	156406.34375	185892.5	227603.5625	217965.953125	202654.578125	188793.71875	144137.8125
O14926;O14926-2	Fascin-2;Isoform 2 of Fascin-2	0.000626959	FSCN2	23702.712890625	17203.12109375	21973.73828125	9513.3466796875	23349.376953125	16212.55859375	8356.8984375	18816.619140625	8463.0439453125	22682.181640625	12720.47265625	25899.58203125
O14929	Histone acetyltransferase type B catalytic subunit	0	HAT1	19695.05078125	11779.947265625	14622.454101562	15428.130859375	16194.645507812	17962.646484375	18646.365234375	5881.41015625	26053.2734375	14694.111328125	16599.029296875	18321.9921875
O14933	Ubiquitin/ISG15-conjugating enzyme E2 L6	0	UBE2L6	8474.0517578125	11439.248046875	18949.443359375	10355.059570312	8573.8388671875	13129.594726562	20009.484375	6303.5791015625	32128.42578125	13087.250976562	11022.061523438	14358.118164062
O14936;O14936-2;O14936-3;O14936-4;O14936-6	Peripheral plasma membrane protein CASK;Isoform 2 of Peripheral plasma membrane protein CASK;Isoform 3 of Peripheral plasma membrane protein CASK;Isoform 4 of Peripheral plasma membrane protein CASK;Isoform 6 of Peripheral plasma membrane protein CASK	0.00114956	CASK	224353.8125	221069.703125	249240.84375	223009.640625	270796.25	214783.5	269303.1875	215078.234375	206120.40625	217319.203125	298162.5625	202874.15625
O14948;O14948-2;O14948-4	Transcription factor EC;Isoform 2 of Transcription factor EC;Isoform 4 of Transcription factor EC	0	TFEC	30004.615234375	9622.4833984375	53667.92578125	38765.89453125	52768.078125	40024.421875	20791.580078125	63793.5	64049.609375	26513.767578125	56098.98828125	43861.69921875
O14949	Cytochrome b-c1 complex subunit 8	0.000163079	UQCRQ	45892.5546875	30574.669921875	36965.8203125	38144.53515625	28213.78125	15103.665039062	38175.3359375	49691.24609375	30192.341796875	28947.064453125	28359.736328125	30144.208984375
O14950;P19105	Myosin regulatory light chain 12B;Myosin regulatory light chain 12A	0	MYL12B;MYL12A	181584.859375	169981.703125	185633.59375	253222.953125	245227.25	250177.859375	252808.328125	195836.46875	177612.046875	161311.671875	227827.59375	179156.796875
O14957	Cytochrome b-c1 complex subunit 10	0.000626959	UQCR11	25213.349609375	30756.130859375	21277.638671875	21783.05859375	25245.791015625	14633.939453125	32653.169921875	50385.859375	29433.064453125	23099.673828125	41830.109375	17669.12890625
O14964;O14964-2	Hepatocyte growth factor-regulated tyrosine kinase substrate;Isoform 2 of Hepatocyte growth factor-regulated tyrosine kinase substrate	0	HGS	7802.5444335938	9081.8359375	8284.30859375	8992.412109375	8053.1538085938	9641.3271484375	11200.391601562	9655.37109375	12307.01171875	11272.922851562	8539.6962890625	9948.3251953125
O14966	Ras-related protein Rab-7L1	0	RAB29	29287.0078125	25347.890625	22669.103515625	19438.66796875	23642.068359375	20807.166015625	29692.818359375	49209.95703125	28634.6484375	28217.00390625	27184.3046875	20334.193359375
O14972;O14972-2	Vacuolar protein sorting-associated protein 26C;Isoform 2 of Vacuolar protein sorting-associated protein 26C	0.00114956	VPS26C	958.83966064453	8181.3930664062	6333.7172851562	8176.2138671875	6906.6625976562	8139.0532226562	6232.4501953125	7654.6630859375	5182.8627929688	4748.9267578125	7541.50390625	7347.4672851562
O14974;O14974-4	Protein phosphatase 1 regulatory subunit 12A;Isoform 4 of Protein phosphatase 1 regulatory subunit 12A	0	PPP1R12A	27382.84375	35017.94140625	43408.0625	44945.01953125	40616.6484375	38790.96484375	46180.953125	30884.943359375	24514.8671875	34269.8671875	39260.26953125	30643.779296875
O14975	Very long-chain acyl-CoA synthetase	0.00194007	SLC27A2	NaN	NaN	12875.227539062	19181.0859375	25687.73046875	25881.8046875	13403.45703125	24175.34765625	19808.697265625	NaN	22150.478515625	13724.46875
O14976	Cyclin-G-associated kinase	0	GAK	30870.216796875	38718.6015625	32520.875	32351.22265625	28705.470703125	25701.505859375	28824.087890625	34578.6796875	34955.51171875	35916.91796875	29090.76953125	30676.529296875
O14978	Zinc finger protein 263	0.00114956	ZNF263	41821.88671875	35680.7890625	38930.22265625	47688.9765625	51892.35546875	59250.94140625	54299.98046875	40916.27734375	80527.8203125	49308.96875	64177.671875	59459.52734375
O14979	Heterogeneous nuclear ribonucleoprotein D-like	0	HNRNPDL	10195.463867188	9822.416015625	13454.206054688	12480.270507812	15504.431640625	7144.359375	9405.490234375	7739.2641601562	NaN	14063.5625	15146.741210938	15301.600585938
O14979-2;O14979-3	Isoform 2 of Heterogeneous nuclear ribonucleoprotein D-like;Isoform 3 of Heterogeneous nuclear ribonucleoprotein D-like	0	HNRNPDL	261904.4375	297560.9375	403972.0625	454786.875	444143.5625	376558.625	484513.3125	287749.6875	213741.9375	302152.6875	518883.53125	314678.40625
O14980	Exportin-1	0	XPO1	60860.85546875	62170.23046875	60838.99609375	49111.4921875	51597.05078125	68533.7578125	60245.79296875	43061.3359375	94399.4296875	62148.3125	49042.2421875	70576.6953125
O14981	TATA-binding protein-associated factor 172	0	BTAF1	46042.96484375	46776.328125	47317.015625	45939.37109375	41231.22265625	34605.7578125	54171.5390625	41171.32421875	47648.6484375	55869.42578125	48421.30859375	51984.01953125
O14983;O14983-2	Sarcoplasmic/endoplasmic reticulum calcium ATPase 1;Isoform SERCA1A of Sarcoplasmic/endoplasmic reticulum calcium ATPase 1	0	ATP2A1	55196.21875	39447.46484375	35732.28515625	28993.681640625	40128.75390625	31398.138671875	42686.7578125	41014.1953125	33390.15234375	47858.08203125	48381.30078125	32664.505859375
O15013;O15013-4;O15013-5;O15013-6;O15013-7	Rho guanine nucleotide exchange factor 10;Isoform 4 of Rho guanine nucleotide exchange factor 10;Isoform 5 of Rho guanine nucleotide exchange factor 10;Isoform 2 of Rho guanine nucleotide exchange factor 10;Isoform 3 of Rho guanine nucleotide exchange factor 10	0	ARHGEF10	12793.911132812	25897.85546875	29579.48046875	50897	36951.4296875	32585.388671875	33009.8359375	29367.521484375	21755.32421875	18326.90234375	37002.37890625	20845.263671875
O15015-1	Isoform 1 of Zinc finger protein 646	0.000422773	ZNF646	470844.96875	430984.34375	402654.09375	376528.1875	275844.15625	305280.6875	373491.21875	501847.53125	419341.34375	411721.78125	473328.1875	416251.6875
O15018	PDZ domain-containing protein 2	0	PDZD2	127009.90625	132126.609375	110621.8671875	116039.171875	108133.7734375	106553.5078125	119595.3671875	105220.6328125	117301.3671875	113430.0390625	147060.28125	95454.4453125
O15020;O15020-2	Spectrin beta chain, non-erythrocytic 2;Isoform 2 of Spectrin beta chain, non-erythrocytic 2	0.000422773	SPTBN2	38276.58203125	31819.76171875	37597.171875	31832.53515625	38128.4296875	33770.21484375	25788.080078125	32201.05859375	33756.87109375	30484.615234375	31094.12890625	33916.21484375
O15027;O15027-5	Protein transport protein Sec16A;Isoform 5 of Protein transport protein Sec16A	0	SEC16A	26939.048828125	28661.5234375	28131.208984375	28482.328125	23982.84765625	26527.185546875	26874.025390625	28955.12890625	18114.224609375	28661.3828125	22019.037109375	26268.017578125
O15031	Plexin-B2	0	PLXNB2	2716708	1917651.25	2452032.5	1813236.875	2629039.5	2290557	2802295	2388934.25	1798604.75	2775791	2838058	2379603.25
O15034;O15034-2	RIMS-binding protein 2;Isoform 2 of RIMS-binding protein 2	0	RIMBP2	44518.14453125	46649.52734375	63905.875	68259.2265625	74134.5234375	49409.91015625	68073.109375	40110.890625	20039.7890625	55166.9921875	64862.65234375	55737.8671875
O15040	Tectonin beta-propeller repeat-containing protein 2	0	TECPR2	36167.3203125	31154.314453125	38415.0546875	31224.951171875	38761.9296875	39653.390625	38227.87109375	47789.6484375	54166.84765625	38899.0703125	33210.78515625	38133.140625
O15041;O15041-2	Semaphorin-3E;Isoform 2 of Semaphorin-3E	0	SEMA3E	81385.9296875	77596.1015625	79000	83216.78125	86664.9140625	68116.484375	82701.5546875	89185.0546875	77692.59375	82500.78125	89484.6484375	67168.140625
O15042-2	Isoform 2 of U2 snRNP-associated SURP motif-containing protein	0	U2SURP	77651.3125	55827.79296875	48969.953125	44137.5	52468.828125	38967.98828125	58649.6640625	48876.04296875	50228.19921875	64941.6328125	60334.81640625	59888.3984375
O15047	Histone-lysine N-methyltransferase SETD1A	0	SETD1A	49337.2421875	61419.32421875	59629.69140625	66082.640625	73377.8046875	74736.59375	69718.2578125	78857.578125	62971.23046875	79003.5234375	71385.6015625	55587.69140625
O15049	NEDD4-binding protein 3	0	N4BP3	6832.6904296875	5356.083984375	4911.1762695312	6577.439453125	7689.7026367188	3783.6530761719	6214.7446289062	6950.85546875	3368.4055175781	7763.9638671875	2213.8337402344	4236.4482421875
O15050	TPR and ankyrin repeat-containing protein 1	0	TRANK1	347409.65625	341188.03125	417216.1875	373737.34375	408515.25	348816.125	369429.15625	397554.59375	355476.46875	333722.96875	409309.0625	355273.53125
O15054;O15054-1	Lysine-specific demethylase 6B;Isoform 1 of Lysine-specific demethylase 6B	0	KDM6B	52372.51171875	29941.458984375	35737.53125	36761.8359375	32548.740234375	24877.939453125	41924.9296875	33021.12109375	25164.453125	44814.8046875	40314.51953125	39306.73828125
O15055	Period circadian protein homolog 2	0.00114956	PER2	5346.048828125	2594.1550292969	9873.1181640625	6106.2651367188	NaN	9206.0869140625	5680.6748046875	4954.0532226562	NaN	NaN	4507.2231445312	5553.9799804688
O15056;O15056-2;O15056-3	Synaptojanin-2;Isoform 2B1 of Synaptojanin-2;Isoform 2A of Synaptojanin-2	0	SYNJ2	50773.8828125	33044.3046875	34201.75390625	33792.515625	35082.01953125	37074.6875	36856.15234375	32304.025390625	48064.296875	42083.2578125	48165.46484375	38961.46875
O15061	Synemin	0	SYNM	2653568.5	2690800.5	2726243.5	2830283.25	3003586.75	2782807.5	2821183.25	2552440.25	2198344.5	3535026.5	3057162	3165726
O15063	Granule associated Rac and RHOG effector protein 1	0	GARRE1	43087.3515625	19909.685546875	39789.84765625	41505.79296875	31293.3125	26523.75390625	29698.8203125	26542.078125	18222.962890625	19350.3671875	24292.267578125	25147.9296875
O15066	Kinesin-like protein KIF3B	0	KIF3B	121980.421875	112377.671875	101750.3984375	98976.2109375	133947.578125	93758.953125	130862.046875	131767.515625	114329.6328125	110738.078125	129963.25	90439.1484375
O15067	Phosphoribosylformylglycinamidine synthase	0	PFAS	27705.732421875	27231.5078125	33377.51171875	25598.765625	26658.34375	34878.7109375	31422.46484375	20401.79296875	14060.92578125	32378.06640625	24875.234375	37463.5546875
O15069	NAC-alpha domain-containing protein 1	0.00194007	NACAD	29762.927734375	27070.259765625	18038.828125	16546.716796875	24221.8125	17418.509765625	20000.486328125	29315.974609375	16798.056640625	69702.3515625	31854.236328125	15193.818359375
O15075-3;O15075-4	Isoform 3 of Serine/threonine-protein kinase DCLK1;Isoform 4 of Serine/threonine-protein kinase DCLK1	0.00398645	DCLK1	3491.2470703125	6703.228515625	11438.556640625	9455.5517578125	7630.7548828125	8953.7333984375	7526.45703125	10816.1953125	3690.9846191406	10080.439453125	6305.4760742188	16039.133789062
O15079;O15079-2	Syntaphilin;Isoform 2 of Syntaphilin	0.000422773	SNPH	12758.762695312	10022.459960938	11812.618164062	14563.146484375	13321.555664062	4057.2473144531	13107.913085938	10526.140625	4331.0639648438	8134.61328125	22822.580078125	5166.263671875
O15084-1;O15084-4	Isoform 3 of Serine/threonine-protein phosphatase 6 regulatory ankyrin repeat subunit A;Isoform 4 of Serine/threonine-protein phosphatase 6 regulatory ankyrin repeat subunit A	0	ANKRD28	47099.26953125	42675.6953125	35000.71875	27421.521484375	57449.48046875	59503.9921875	40423.55859375	23584.52734375	33767.0546875	60377.671875	55755.2265625	45983.62109375
O15091;O15091-2	Mitochondrial ribonuclease P catalytic subunit;Isoform 2 of Mitochondrial ribonuclease P catalytic subunit	0.000163079	PRORP	4986.8989257812	2729.4650878906	4163.783203125	3049.87109375	NaN	1986.3338623047	2078.2897949219	3170.8486328125	4886.6577148438	3805.787109375	1596.4251708984	3422.6237792969
O15105;O15105-3	Mothers against decapentaplegic homolog 7;Isoform 3 of Mothers against decapentaplegic homolog 7	0.0044506	SMAD7	19075.048828125	15544.153320312	32781.4296875	31543.525390625	38223.07421875	24485.388671875	40385.484375	23443.7734375	26898.30078125	23071.8203125	50886.0390625	20570.142578125
O15111	Inhibitor of nuclear factor kappa-B kinase subunit alpha	0	CHUK	56022.83203125	72596.3359375	70123.8984375	83434.2734375	75122.921875	84684.7265625	67062.609375	74442.390625	94419.0703125	76158.28125	86526.1328125	66687.3359375
O15116	U6 snRNA-associated Sm-like protein LSm1	0	LSM1	9793.3271484375	11557.798828125	15906.696289062	16489.083984375	10540.359375	13737.30859375	15094.76953125	11540.228515625	5142.9907226562	8939.34375	9133.5966796875	12916.045898438
O15117-3	Isoform 3 of FYN-binding protein 1	0	FYB1	42907.296875	36962.66796875	29315.732421875	34733.88671875	33219.14453125	31627.74609375	38453.46875	26753.4453125	26618.001953125	37542.0078125	47160.16796875	23801.64453125
O15118	NPC intracellular cholesterol transporter 1	0	NPC1	18328.806640625	13088.66796875	18407.8359375	12595.693359375	10472.920898438	10153.20703125	12109.586914062	17607.42578125	20341.125	9763.998046875	12667.649414062	4542.4448242188
O15119;O15119-3	T-box transcription factor TBX3;Isoform III of T-box transcription factor TBX3	0.000626959	TBX3	157439.40625	234752.015625	186737.28125	239664.15625	193013.625	205237.484375	180192.640625	208385.40625	189897.875	201398.75	150090.765625	187983.265625
O15126	Secretory carrier-associated membrane protein 1	0	SCAMP1	17001.728515625	5011.54296875	25934.87109375	13618.75	13207.97265625	4134.3828125	14500.995117188	34481.35546875	12080.63671875	13065.67578125	13035.513671875	7158.6137695312
O15127	Secretory carrier-associated membrane protein 2	0	SCAMP2	90309.4375	110454.328125	104445.1875	130522.4375	107217.640625	89078.1796875	126055.734375	151896.15625	79061.828125	82295.5625	130433.828125	81237.21875
O15143	Actin-related protein 2/3 complex subunit 1B	0	ARPC1B	172650.734375	201483.53125	137258.03125	149605.828125	140231.234375	170670.59375	147972.546875	152453.765625	158202.453125	200164.328125	126042.4453125	180046.921875
O15144	Actin-related protein 2/3 complex subunit 2	0	ARPC2	328443.53125	377854.09375	348980.90625	421075.28125	322668.90625	466552.75	348993.5625	364263.3125	359130.125	326306.875	312953.09375	374190.28125
O15145	Actin-related protein 2/3 complex subunit 3	0	ARPC3	226691.078125	250122.625	211328.625	283222.65625	227909.859375	249932.765625	223880.015625	223717.515625	233233.46875	232305.109375	208918.5625	247971.28125
O15146	Muscle, skeletal receptor tyrosine-protein kinase	0.000300436	MUSK	197602	177925.65625	212687.96875	145864.796875	113268.8125	264136.75	226267.6875	102027.0234375	390606.40625	115760.15625	218513.0625	122350.828125
O15151-2	Isoform 2 of Protein Mdm4	0	MDM4	10887.826171875	19049.21875	38944.453125	39451.25390625	40552.17578125	51698.140625	24689.673828125	29954.529296875	21639.6796875	26083.28125	30758.921875	30736.61328125
O15151;O15151-5	Protein Mdm4;Isoform 5 of Protein Mdm4	0.000422773	MDM4	13705.353515625	21211.478515625	17128.828125	15050.861328125	14356.296875	20508.841796875	16265.791015625	16624.8203125	11302.427734375	17777.380859375	13659.006835938	11458.59375
O15155	BET1 homolog	0.000626959	BET1	8183.5205078125	5866.1782226562	5617.6640625	6535.0747070312	6342.0380859375	5092.44140625	11333.647460938	7643.0786132812	3675.2849121094	3415.4921875	5847.9116210938	4209.69140625
O15160;O15160-2	DNA-directed RNA polymerases I and III subunit RPAC1;Isoform 2 of DNA-directed RNA polymerases I and III subunit RPAC1	0	POLR1C	20685.080078125	15531.684570312	14601.243164062	14342.559570312	13229.100585938	13646.409179688	15337.895507812	15446.72265625	18534.35546875	17439.060546875	15221.50390625	16858.25
O15162;O15162-2	Phospholipid scramblase 1;Isoform 2 of Phospholipid scramblase 1	0	PLSCR1	27741.41796875	23324.4140625	19687.974609375	30324.9296875	25100.2265625	20156.685546875	16421.83984375	19169.306640625	21998.794921875	25435.08984375	21233.916015625	21689.68359375
O15164;O15164-2	Transcription intermediary factor 1-alpha;Isoform Short of Transcription intermediary factor 1-alpha	0.00114956	TRIM24	17976.380859375	18039.521484375	7302.763671875	12261.517578125	53026.22265625	4266.2690429688	13431.176757812	15169.487304688	4321.1997070312	14858.69140625	19615.08984375	20003.541015625
O15173;O15173-2	Membrane-associated progesterone receptor component 2;Isoform 2 of Membrane-associated progesterone receptor component 2	0	PGRMC2	58961.85546875	50220.59765625	55682.859375	56830.765625	59651.70703125	33042.4765625	65016.46484375	66862.03125	33796.6171875	49943.6171875	57725.88671875	38408.93359375
O15178;O15178-2	T-box transcription factor T;Isoform 2 of T-box transcription factor T	0	TBXT	12458.678710938	18205.330078125	12043.282226562	16600.6171875	15132.068359375	15553.176757812	12445.315429688	14176.053710938	15682.434570312	22506.421875	13266.142578125	17226.080078125
O15182	Centrin-3	0.000300436	CETN3	11435.143554688	6348.2719726562	8409.1923828125	10420.997070312	10276.456054688	4163.224609375	8716.5380859375	7681.2270507812	6338.083984375	7457.6137695312	10814.955078125	4485.9189453125
O15194;O15194-2	CTD small phosphatase-like protein;Isoform 2 of CTD small phosphatase-like protein	0.000422773	CTDSPL	32309.9453125	44068.7734375	53448.49609375	58446.10546875	51203.94921875	51549.21875	48918.81640625	44650.41015625	32292.62890625	37039.859375	49493.171875	29391.623046875
O15205	Ubiquitin D	0.00389844	UBD	8517.5390625	6175.962890625	12026.221679688	9442.0205078125	14992.809570312	13296.803710938	16353.447265625	4096.4624023438	15583.248046875	4280.5405273438	19730.37890625	8195.0849609375
O15212	Prefoldin subunit 6	0	PFDN6	29189.138671875	30053.111328125	56794.05859375	46126.77734375	51518.98046875	55315.75	62703.74609375	25925.373046875	11824.469726562	35138.1875	48938.6953125	39843.08203125
O15213	WD repeat-containing protein 46	0	WDR46	32937.80859375	22009.37890625	24142.14453125	29556.7109375	31418.38671875	22176.33203125	28732.4296875	21688.34375	20827.15234375	27285.19921875	31689.16015625	31731.443359375
O15217;O15217-2	Glutathione S-transferase A4;Isoform 2 of Glutathione S-transferase A4	0.000163079	GSTA4	48319.29296875	12467.219726562	12612.139648438	17516.095703125	8052.619140625	40530.4296875	11355.109375	14285.657226562	17030.1015625	41653.0546875	19018.4921875	27855.75
O15226;O15226-2	NF-kappa-B-repressing factor;Isoform 2 of NF-kappa-B-repressing factor	0	NKRF	28231.306640625	21681.091796875	14659.659179688	12934.514648438	13104.381835938	14676.080078125	21123.998046875	18124.7421875	19063.255859375	22080.6953125	20830.865234375	21023.822265625
O15228;O15228-2	Dihydroxyacetone phosphate acyltransferase;Isoform 2 of Dihydroxyacetone phosphate acyltransferase	0	GNPAT	17548.6171875	14217.208984375	8972.912109375	10343.776367188	5352.599609375	10890.337890625	6829.3974609375	8671.4892578125	5064.8583984375	14723.393554688	9637.296875	14758.458984375
O15229	Kynurenine 3-monooxygenase	0	KMO	14497.68359375	19203.3359375	11479.541015625	6037.0688476562	9673.24609375	6387.5859375	15084.171875	39863.640625	15002.731445312	25204.7421875	8683.87890625	13326.818359375
O15230	Laminin subunit alpha-5	0.000863984	LAMA5	65363.41015625	66152.75	55622.16015625	51952.625	36147.7265625	61393.65234375	59013.203125	39949.38671875	59747.703125	74153.9140625	64017.875	61153.91015625
O15231-4	Isoform 4 of Zinc finger protein 185	0.000300436	ZNF185	56303.875	78786.21875	47536.390625	59419.078125	50777.54296875	46285.88671875	65574.515625	54030.47265625	54236.30078125	77704.4765625	57620.50390625	48290.3984375
O15231-9	Isoform 9 of Zinc finger protein 185	0.000863984	ZNF185	43528.9296875	50734.39453125	40897.09765625	134524.796875	57184.15234375	111023.0625	38772.5234375	42752.09375	51993.87109375	39064.578125	73904.625	20185.466796875
O15234	Protein CASC3	0.000422773	CASC3	172458.5625	108214.7265625	136553.265625	125056.1796875	149489.875	174228.8125	158076.109375	135610.640625	110429.390625	154940.109375	179161.8125	135507.703125
O15235	28S ribosomal protein S12, mitochondrial	0	MRPS12	16100.65625	9358.40625	9275.466796875	8900.9072265625	3091.1887207031	6319.2446289062	6026.7275390625	7407.4848632812	7076.0639648438	14448.452148438	5534.0112304688	8496.4736328125
O15239	NADH dehydrogenase [ubiquinone] 1 alpha subcomplex subunit 1	0.00454635	NDUFA1	7097.5336914062	6865.9848632812	13964.068359375	14698.27734375	8374.6806640625	15222.166992188	7959.6528320312	NaN	NaN	6102.1186523438	9819.2958984375	15020.55859375
O15245	Solute carrier family 22 member 1	0.000626959	SLC22A1	242251.015625	185372.75	226132.953125	311418.59375	164849.90625	88066.9609375	207629.25	251077.40625	190585.640625	231997.09375	165681.5	135442.125
O15247	Chloride intracellular channel protein 2	0	CLIC2	5796.8291015625	3850.9748535156	NaN	1484.09765625	10823.34765625	1281.0343017578	4861.6000976562	953.50659179688	9713.8623046875	1275.3093261719	NaN	NaN
O15254	Peroxisomal acyl-coenzyme A oxidase 3	0	ACOX3	15674.439453125	16608.494140625	14803.663085938	12447.674804688	11629.689453125	14580.108398438	12757.795898438	21066.24609375	11883.815429688	19712.53515625	11716.83203125	15589.741210938
O15258	Protein RER1	0.000422773	RER1	12282.508789062	11937.927734375	8588.8525390625	7858.1567382812	7301.908203125	5810.759765625	11374.502929688	16127.595703125	8470.6416015625	11130.23046875	9990.18359375	9498.5849609375
O15260;O15260-2	Surfeit locus protein 4;Isoform 2 of Surfeit locus protein 4	0	SURF4	32109.48046875	29947.90234375	14179.942382812	10668.602539062	14103.787109375	15979.811523438	26779.32421875	32546.9375	14563.64453125	38561.73828125	17882.380859375	22984.470703125
O15264	Mitogen-activated protein kinase 13	0	MAPK13	27373.33984375	14992.25	18060.857421875	18807.224609375	16251.938476562	15415.176757812	19046.90234375	18536.064453125	12514.83203125	24911.46484375	13498.173828125	16469.525390625
O15269	Serine palmitoyltransferase 1	0	SPTLC1	47729.73046875	29106.23046875	24626.923828125	22599.94140625	24744.294921875	16183.9609375	26717.193359375	26694.732421875	24454.26953125	33384.27734375	31837.87109375	29666.326171875
O15270	Serine palmitoyltransferase 2	0	SPTLC2	151944.90625	79661.15625	69523.40625	69584.1171875	71396.21875	56522.33203125	93283.8515625	92078.1796875	91625.640625	87143.2890625	113677.7265625	87890.2265625
O15287	Fanconi anemia group G protein	0.000626959	FANCG	9861.1435546875	8835.68359375	7455.814453125	5824.4453125	9441.23828125	7725.43359375	8975.2822265625	6216.390625	5481.1254882812	8381.794921875	6952.0190429688	8229.77734375
O15294	UDP-N-acetylglucosamine--peptide N-acetylglucosaminyltransferase 110 kDa subunit	0	OGT	21087.572265625	20267.13671875	20662.96484375	22325.716796875	20976.494140625	21782.44921875	19344.638671875	17775.697265625	25631.07421875	23367.353515625	19400.076171875	24861.830078125
O15297;O15297-2	Protein phosphatase 1D;Isoform 2 of Protein phosphatase 1D	0	PPM1D	86363.953125	68286.6015625	68881.71875	62255.578125	89789.40625	63522.63671875	91245.5078125	87000.734375	47685.33203125	66556.8984375	110699.1875	59355.15234375
O15304	Apoptosis regulatory protein Siva	0.00268069	SIVA1	3925.1682128906	5926.1416015625	3081.9365234375	7367.6733398438	NaN	4068.259765625	5696.3955078125	6730.8935546875	NaN	6080.9936523438	4697.771484375	4485.4208984375
O15305	Phosphomannomutase 2	0	PMM2	35690.06640625	60111.53125	61243.0546875	62746.34765625	57833.5390625	72622.296875	59471.30859375	50773.59375	65667.3125	56023.6796875	48023.18359375	54689.62890625
O15315;O15315-1;O15315-2;O15315-4	DNA repair protein RAD51 homolog 2;Isoform 2 of DNA repair protein RAD51 homolog 2;Isoform 3 of DNA repair protein RAD51 homolog 2;Isoform 4 of DNA repair protein RAD51 homolog 2	0.000626959	RAD51B	45986.4609375	39076.96875	32244.189453125	35249.18359375	27335.572265625	28632.435546875	41436.09375	45358.359375	30535.771484375	54955.80078125	35125.40234375	59628.69140625
O15321;O15321-2	Transmembrane 9 superfamily member 1;Isoform 2 of Transmembrane 9 superfamily member 1	0.00153458	TM9SF1	11120.989257812	9631.341796875	9132.3896484375	10079.228515625	9162.427734375	9558.3349609375	8511.3427734375	11024.171875	NaN	10774.409179688	8574.7099609375	12671.708984375
O15327	Inositol polyphosphate 4-phosphatase type II	0	INPP4B	63797.05859375	42640.5703125	41771.046875	59186.16796875	63473.21875	70157.625	70020.7265625	40391.8984375	27453.998046875	38839.43359375	70447.515625	29788.677734375
O15344;O15344-2	E3 ubiquitin-protein ligase Midline-1;Isoform 2 of E3 ubiquitin-protein ligase Midline-1	0.00529308	MID1	235506.359375	216573.90625	94631.953125	212696.796875	255201.421875	235117.34375	294668.78125	212521.1875	308278.4375	218591.765625	359900.25	191360.484375
O15347	High mobility group protein B3	0	HMGB3	153860.828125	128738.2578125	178008.609375	153250.671875	195826.25	155629.203125	243904.40625	62840.62890625	15759.114257812	175362.859375	150224.234375	200206.875
O15350;O15350-11;O15350-13;O15350-5;O15350-6;O15350-8	Tumor protein p73;Isoform 10 of Tumor protein p73;Isoform 12 of Tumor protein p73;Isoform Epsilon of Tumor protein p73;Isoform Zeta of Tumor protein p73;Isoform dN-Alpha of Tumor protein p73	0	TP73	223966.234375	184247.1875	184994.453125	209684.5	365150.9375	152841.03125	297338.8125	298024.59375	142801.390625	236930.953125	183645.234375	75422.4921875
O15353	Forkhead box protein N1	0	FOXN1	20814.958984375	22236.6171875	29604.998046875	31420.6640625	31724.12890625	22602.61328125	35172.73828125	21694.556640625	23944.443359375	41339.69921875	33864.4453125	21738.046875
O15354	Prosaposin receptor GPR37	0.00221566	GPR37	27862.193359375	21681.1171875	43049.97265625	48993.8671875	11311.772460938	56521.21875	18921.4765625	27037.888671875	15528.708007812	43432.3125	45599.19921875	27958.478515625
O15355	Protein phosphatase 1G	0	PPM1G	57059.375	47624.43359375	67470.2578125	57518.10546875	69234.3984375	64189.4375	65354.3515625	31252.80859375	64323.2421875	55253.6953125	62080.875	61891.83203125
O15357	Phosphatidylinositol 3,4,5-trisphosphate 5-phosphatase 2	0.000422773	INPPL1	26626.796875	21367.638671875	22880.126953125	22907.505859375	20393.9453125	21248.978515625	27618.25	22359.7734375	10983.342773438	26626.794921875	26206.916015625	22686.587890625
O15360-3	Isoform 3 of Fanconi anemia group A protein	0.000300436	FANCA	77783.2421875	39415.9375	61856.08984375	78570.7421875	57319	38952.1953125	70691.125	110857.9296875	56942.57421875	48520.97265625	79025.671875	43637.03515625
O15371;O15371-2;O15371-3	Eukaryotic translation initiation factor 3 subunit D;Isoform 2 of Eukaryotic translation initiation factor 3 subunit D;Isoform 3 of Eukaryotic translation initiation factor 3 subunit D	0	EIF3D	43590.28515625	44331.73046875	35778.48828125	29865.17578125	41280.37109375	61418.3984375	37533.640625	34677.09765625	46355.4296875	46851.578125	40615.8515625	55494.4453125
O15372	Eukaryotic translation initiation factor 3 subunit H	0	EIF3H	41578.27734375	41660.6953125	51335.66015625	40133.03515625	43230.25	63479.01171875	46337.83203125	38457.92578125	48439.88671875	36358.16015625	45096.5390625	52690.17578125
O15379;O15379-2	Histone deacetylase 3;Isoform 2 of Histone deacetylase 3	0.000422773	HDAC3	14617.397460938	10255.337890625	6545.0732421875	8422.515625	8196.3818359375	6938.494140625	9088.4609375	9085.798828125	7876.8154296875	9914.7744140625	9056.9873046875	9343.61328125
O15381;O15381-5	Nuclear valosin-containing protein-like;Isoform 5 of Nuclear valosin-containing protein-like	0	NVL	20715.515625	14438.290039062	14058.01953125	15326.994140625	14811.623046875	11853.169921875	16586.013671875	13001.140625	10860.00390625	14840.827148438	19203.017578125	15652.252929688
O15382	Branched-chain-amino-acid aminotransferase, mitochondrial	0	BCAT2	23701.927734375	31926.25	16650.86328125	12148.71484375	13846.658203125	13214.426757812	15850.443359375	34027.91796875	20003.21484375	20398.625	18694.939453125	12181.560546875
O15392;O15392-2	Baculoviral IAP repeat-containing protein 5;Isoform 2 of Baculoviral IAP repeat-containing protein 5	0.00114956	BIRC5	20038.0390625	13372.640625	23218.388671875	10862.508789062	10977.489257812	6970.3291015625	11622.81640625	14169.512695312	16495.681640625	11245.495117188	33246.84765625	3948.2375488281
O15393;O15393-2	Transmembrane protease serine 2;Isoform 2 of Transmembrane protease serine 2	0	TMPRSS2	14329.752929688	14740.170898438	12518.7109375	11717.002929688	10248.286132812	8835.150390625	13675.084960938	16764.513671875	6127.294921875	11076.606445312	9211.42578125	9635.529296875
O15394	Neural cell adhesion molecule 2	0	NCAM2	92525.40625	88411.46875	86026.9453125	89246.25	81345.5703125	78351.7265625	94485.4453125	91553.71875	123435.421875	96281.875	94236.3203125	85824.625
O15397	Importin-8	0	IPO8	27701.373046875	28204.708984375	32942.6015625	37101.70703125	35244.9609375	38632.61328125	30656.1484375	33210.18359375	43296.703125	37909.234375	28729.76171875	36038.7734375
O15399	Glutamate receptor ionotropic, NMDA 2D	0	GRIN2D	29114.912109375	27916.470703125	25771.669921875	23975.677734375	23613.8671875	29947.974609375	30330.408203125	21621.044921875	31542.236328125	32477.724609375	30519.740234375	19973.9453125
O15400;O15400-2	Syntaxin-7;Isoform 2 of Syntaxin-7	0	STX7	133241	136774.25	163812.40625	218012.53125	190859.453125	170092.296875	195997.6875	153647.046875	60915.14453125	122460.0546875	187027.015625	108420.84375
O15405;O15405-2	TOX high mobility group box family member 3;Isoform 2 of TOX high mobility group box family member 3	0	TOX3	45195	45814.48046875	44119.69921875	39282.65625	37965.76171875	33129.078125	57162.8515625	27312.9609375	38101.5078125	56636.31640625	47820.5625	44285.31640625
O15417;O15417-2	Trinucleotide repeat-containing gene 18 protein;Isoform 2 of Trinucleotide repeat-containing gene 18 protein	0	TNRC18	365559.625	318262.4375	336366.46875	359483.28125	358784.625	341619.71875	303795.59375	340138.625	345406.875	315736.40625	361059.625	326377.8125
O15438-4	Isoform 4 of Canalicular multispecific organic anion transporter 2	0.00114956	ABCC3	3200.0246582031	9172.240234375	13286.826171875	5608.4106445312	NaN	NaN	5367.962890625	7009.5473632812	10090.568359375	3826.9448242188	1334.7982177734	NaN
O15438;O15438-2	Canalicular multispecific organic anion transporter 2;Isoform 2 of Canalicular multispecific organic anion transporter 2	0.000300436	ABCC3	55556.6171875	75281.28125	64875.98828125	77596.8359375	51075.6171875	71518.3515625	72596.796875	63833.52734375	85705.96875	77835.609375	65755.125	64485.46484375
O15439;O15439-2	Multidrug resistance-associated protein 4;Isoform 2 of Multidrug resistance-associated protein 4	0	ABCC4	43042.19140625	43202.359375	47919.57421875	39469.1875	50430.37890625	44232.2421875	69402.125	32403.859375	53790.828125	72495.6875	57258.171875	48395.00390625
O15440;O15440-5	Multidrug resistance-associated protein 5;Isoform 5 of Multidrug resistance-associated protein 5	0	ABCC5	38898.74609375	38138.2265625	31494.279296875	38112.2109375	32219.513671875	31021.81640625	36440.30078125	32450.6796875	29080.0234375	45677.2578125	38380.26171875	26892.6875
O15446;O15446-2	DNA-directed RNA polymerase I subunit RPA34;Isoform 2 of DNA-directed RNA polymerase I subunit RPA34	0	POLR1G	9162.521484375	6013.287109375	8618.248046875	9659.568359375	7306.7568359375	3218.1552734375	11394.155273438	2937.9702148438	NaN	7140.1157226562	8744.421875	7145.66015625
O15455;O15455-2	Toll-like receptor 3;Isoform 2 of Toll-like receptor 3	0.00114956	TLR3	8000.0874023438	11453.797851562	12574.5078125	11385.197265625	11342.952148438	6490.3203125	14334.823242188	9995.13671875	13653.759765625	12240.05078125	9997.248046875	6123.20703125
O15460;O15460-2	Prolyl 4-hydroxylase subunit alpha-2;Isoform IIa of Prolyl 4-hydroxylase subunit alpha-2	0.000626959	P4HA2	50765.73046875	19402.41015625	29837.1171875	37129.06640625	6426.54296875	21172.865234375	14861.139648438	33412.12109375	30093.953125	29690.97265625	16405.07421875	42904.0234375
O15480	Melanoma-associated antigen B3	0.000863984	MAGEB3	12190.388671875	9390.90234375	11039.442382812	9525.1123046875	6506.4360351562	8892.4013671875	10378.361328125	17048.056640625	4116.7705078125	7672.2841796875	6544.802734375	9602.9541015625
O15484	Calpain-5	0	CAPN5	5453.0234375	6278.8095703125	2543.4235839844	5301.0537109375	2451.1887207031	3264.94140625	4673.9794921875	7457.3837890625	1539.0922851562	8197.279296875	4305.1279296875	5165.681640625
O15496	Group 10 secretory phospholipase A2	0	PLA2G10	69800.5703125	61579.0703125	39753.9765625	26047.763671875	49403.41796875	67497.1328125	69373.359375	16700.703125	1738.7614746094	55111.7734375	52574.25	49801.0546875
O15498	Synaptobrevin homolog YKT6	0	YKT6	18703.501953125	18928.3828125	26892.341796875	21188.888671875	17041.33203125	29200.421875	23380.728515625	21465.048828125	21750.482421875	18954.33203125	17475.087890625	26254.099609375
O15504	Nucleoporin NUP42	0	NUP42	11932.606445312	6922.3427734375	10885.19140625	9056.3427734375	6714.1372070312	8460.5478515625	9006.900390625	3779.6318359375	5525.3090820312	8077.9267578125	9013.64453125	13075.563476562
O15511	Actin-related protein 2/3 complex subunit 5	0	ARPC5	198574.9375	207660.546875	222220.078125	303552.1875	233268.84375	307886.53125	215327.5625	176432.96875	149027.234375	203804.703125	181032.15625	230327.421875
O15514	DNA-directed RNA polymerase II subunit RPB4	0	POLR2D	25133.40234375	20715.658203125	25654.69921875	28299.826171875	25597.49609375	19340.662109375	23104.361328125	23331.3125	3980.8776855469	15562.78125	28703.591796875	17416.4765625
O15519;O15519-15;O15519-4;O15519-8	CASP8 and FADD-like apoptosis regulator;Isoform 15 of CASP8 and FADD-like apoptosis regulator;Isoform 4 of CASP8 and FADD-like apoptosis regulator;Isoform 8 of CASP8 and FADD-like apoptosis regulator	0.00278035	CFLAR	17616.916015625	11346.866210938	5917.830078125	8009.8286132812	8748.1474609375	7221.4853515625	12253.963867188	6970.1098632812	12640.0390625	6738.677734375	11368.356445312	8692.017578125
O15523	ATP-dependent RNA helicase DDX3Y	0	DDX3Y	89393.5625	69708.4921875	79750.8203125	60555.03125	65506.18359375	94673.7578125	68491.140625	58096.31640625	124306.4765625	82188.3359375	84185.8046875	92205.625
O15525	Transcription factor MafG	0.000626959	MAFG	16742.685546875	46984.30078125	44533.48828125	25007.1015625	38832.734375	23504.716796875	94528.40625	38407.5234375	18236.83984375	17161.50390625	27982.50390625	53612.62109375
O15527-5	Isoform 2B of N-glycosylase/DNA lyase	0	OGG1	132797.1875	133475.9375	138661.21875	103857.1640625	116130.421875	191624.4375	139717.96875	112029.0703125	191800.015625	182727.890625	160290.671875	163877.890625
O15530;O15530-3	3-phosphoinositide-dependent protein kinase 1;Isoform 3 of 3-phosphoinositide-dependent protein kinase 1	0.00481857	PDPK1	71761.4140625	70026.6328125	72334.4921875	68406.25	82061.6796875	83466.4140625	94068.8359375	56789.15234375	83916.1796875	112008.1015625	86171.75	81836.453125
O15533;O15533-3	Tapasin;Isoform 3 of Tapasin	0	TAPBP	309097.625	207214.90625	163036.265625	139658.78125	148017.203125	93652.3515625	190787.984375	229244.125	154644.203125	227695.046875	142870.515625	178389.4375
O15539;O15539-2;O15539-3	Regulator of G-protein signaling 5;Isoform 2 of Regulator of G-protein signaling 5;Isoform 3 of Regulator of G-protein signaling 5	0.00332192	RGS5	16565.130859375	13115.110351562	11521.91796875	12038.653320312	7311.8525390625	18122.5546875	8361.673828125	15474.75390625	NaN	9240.369140625	13330.651367188	7886.5834960938
O15541	E3 ubiquitin-protein ligase RNF113A	0.000163079	RNF113A	4367.7612304688	6224.2255859375	7352.7133789062	5477.9877929688	9982.7763671875	4553.0454101562	13455.493164062	3738.1101074219	1939.2435302734	5051.1181640625	6899.455078125	5342.91796875
O15547;O15547-2	P2X purinoceptor 6;Isoform 2 of P2X purinoceptor 6	0.00800849	P2RX6	763529.125	699488.625	800079.25	862162.9375	906483.125	390223.5625	798678.25	1023423.5625	614766.0625	624419.0625	981760	787515.3125
O15553;O15553-1	Pyrin;Isoform 2 of Pyrin	0.00114956	MEFV	2828.66015625	3662.4592285156	6962.3422851562	6403.6362304688	4669.115234375	3966.0625	4363.7983398438	4305.41015625	6626.4658203125	6763.89453125	9391.6943359375	4268.1938476562
O43143	Pre-mRNA-splicing factor ATP-dependent RNA helicase DHX15	0	DHX15	114299.5546875	96029.3125	97196	88122.6328125	95665.3984375	84643.7734375	97311.6796875	96928.578125	102205.6484375	100375.171875	106204.4375	104037.96875
O43148;O43148-2	mRNA cap guanine-N7 methyltransferase;Isoform 2 of mRNA cap guanine-N7 methyltransferase	0	RNMT	25873.39453125	32050.732421875	32983.05078125	42063.5625	32300.88671875	30006.115234375	35342.484375	29011.732421875	29070.912109375	29421.4375	25213.720703125	27786.55859375
O43149	Zinc finger ZZ-type and EF-hand domain-containing protein 1	0	ZZEF1	93176.34375	88534.875	98612.2734375	88235.265625	90821.546875	90536.8046875	100814.6171875	94154.796875	115937.9296875	104493.4296875	106075.6953125	89520.5234375
O43155	Leucine-rich repeat transmembrane protein FLRT2	0.00268069	FLRT2	6902.1645507812	NaN	NaN	NaN	NaN	NaN	NaN	1916.8522949219	1489.7241210938	1837.662109375	NaN	NaN
O43156	TELO2-interacting protein 1 homolog	0.00221566	TTI1	4802.0854492188	2736.1179199219	NaN	6757.4086914062	NaN	4033.04296875	2760.4650878906	8189.421875	12924.46875	3769.4443359375	NaN	6732.1743164062
O43157;O43157-2	Plexin-B1;Isoform 2 of Plexin-B1	0.000626959	PLXNB1	69233.546875	63015.9375	61982.63671875	66720.7421875	63079.42578125	60085.64453125	70564.8359375	63934.90234375	59621.57421875	57193.11328125	67888.359375	63984.4921875
O43159	Ribosomal RNA-processing protein 8	0.000300436	RRP8	9782.5810546875	5597.2241210938	4780.7866210938	3181.4072265625	3471.4489746094	3745.8532714844	4364.8461914062	4442.8330078125	4048.1804199219	4856.7177734375	3098.8796386719	7652.5844726562
O43164;O43164-2	E3 ubiquitin-protein ligase Praja-2;Isoform 2 of E3 ubiquitin-protein ligase Praja-2	0.00221566	PJA2	34616.0546875	18611.5859375	31458.5546875	36692.53515625	40616.75390625	34832.66015625	31594.359375	33418.78125	26291.70703125	22325.12109375	30181.48828125	31110.267578125
O43166;O43166-2;O43166-3	Signal-induced proliferation-associated 1-like protein 1;Isoform 2 of Signal-induced proliferation-associated 1-like protein 1;Isoform 3 of Signal-induced proliferation-associated 1-like protein 1	0.000422773	SIPA1L1	82241.625	88591.71875	84210.296875	99162.0625	84455.2265625	105874.71875	84682.40625	82338.8046875	86806.53125	102277.6875	108064.4296875	99358.0546875
O43169	Cytochrome b5 type B	0	CYB5B	115744.671875	82897.5625	111440.2109375	115534.7421875	96989.3359375	70172.25	126080.703125	114003.953125	94314.6875	87852.859375	130294.1640625	77870.6328125
O43172	U4/U6 small nuclear ribonucleoprotein Prp4	0	PRPF4	39044.51953125	25768.18359375	21164.140625	24124.466796875	25231.41015625	21613.39453125	22999.734375	21464.6875	20426.689453125	24033.63671875	30164.791015625	22901.748046875
O43175	D-3-phosphoglycerate dehydrogenase	0	PHGDH	58734.23828125	35579.57421875	53576.12890625	41632.40625	50956.65625	98802.0625	53360.70703125	17608.185546875	75019.5703125	51646.9375	56122.11328125	96646.5
O43181	NADH dehydrogenase [ubiquinone] iron-sulfur protein 4, mitochondrial	0	NDUFS4	35564.515625	31797.33984375	33864.7265625	43104.16015625	41358.109375	29794.171875	47991.31640625	44158.8984375	27318.98828125	28514.662109375	52420.7265625	21571.748046875
O43182	Rho GTPase-activating protein 6	0.000626959	ARHGAP6	77147.6875	42108.1796875	70536.5625	NaN	29371.41796875	14531.211914062	49437.25390625	16625.833984375	12714.561523438	39692.26171875	45734.92578125	9890.3447265625
O43187	Interleukin-1 receptor-associated kinase-like 2	0	IRAK2	23076.654296875	24131.349609375	15739.15234375	14217.9921875	21611.48828125	11572.243164062	16572.21875	NaN	4527.6181640625	24096.158203125	20715.076171875	15339.626953125
O43189	PHD finger protein 1	0.00204301	PHF1	2692.8293457031	NaN	4956.9423828125	3906.8947753906	7341.3251953125	4019.5109863281	2987.1906738281	NaN	682.6669921875	7445.3051757812	NaN	10120.309570312
O43189-2	Isoform 1 of PHD finger protein 1	0.00144477	PHF1	16842.21875	14119.759765625	6879.1713867188	5715.6040039062	9337.51953125	7734.8178710938	6573.58203125	15718.16796875	3632.7658691406	13706.836914062	28629.10546875	5110.29296875
O43196;O43196-2;O43196-3;O43196-4	MutS protein homolog 5;Isoform 2 of MutS protein homolog 5;Isoform 3 of MutS protein homolog 5;Isoform 4 of MutS protein homolog 5	0	MSH5	33167.78125	28234.763671875	25326.80078125	27205.16796875	24433.54296875	29678.857421875	32470.1171875	21432.359375	10570.620117188	28055.07421875	28851.115234375	24535.947265625
O43236-7	Isoform 7 of Septin-4	0	SEPTIN4	157748.96875	114994.84375	167626.03125	116527.03125	143235.96875	115673.890625	107373.4921875	142287.640625	129253.0859375	119079.6796875	123753.4921875	109175.4140625
O43237	Cytoplasmic dynein 1 light intermediate chain 2	0	DYNC1LI2	14765.98828125	15916.21484375	23022.2734375	2232.130859375	15934.020507812	15014.739257812	15721.501953125	17548.0625	9214.2685546875	7290.4306640625	9708.3798828125	13283.165039062
O43242	26S proteasome non-ATPase regulatory subunit 3	0	PSMD3	45184.25	45205.30078125	56456.68359375	50117.0390625	47476.62109375	60503.578125	53660.08203125	40639.75	84780.515625	46415.3984375	43426.50390625	58023.23828125
O43252	Bifunctional 3'-phosphoadenosine 5'-phosphosulfate synthase 1	0	PAPSS1	17068.873046875	15512.479492188	24841.400390625	17805.484375	23739.92578125	14257.271484375	20012.927734375	7884.708984375	29806.16015625	19339.94140625	21110.4453125	19180.2890625
O43264	Centromere/kinetochore protein zw10 homolog	0	ZW10	2221900	1639974.5	1411882.125	1289186.375	1301385.25	1233003.125	1384486.375	1682463.625	1363953.25	1837359.625	1478769.875	1718481.375
O43272	Proline dehydrogenase 1, mitochondrial	0.00454635	PRODH	15535.360351562	17832.09765625	6330.4453125	17551.349609375	9574.767578125	13958.720703125	25860.669921875	15105.436523438	6644.71875	26099.638671875	15631.399414062	9744.1630859375
O43272-2	Isoform 2 of Proline dehydrogenase 1, mitochondrial	0.00221566	PRODH	19633.462890625	31224.095703125	34388.94921875	33605	28286.603515625	25666.626953125	33729.0625	15484.69921875	24981.72265625	27855.802734375	22386.978515625	26991.544921875
O43278;O43278-2	Kunitz-type protease inhibitor 1;Isoform 2 of Kunitz-type protease inhibitor 1	0.00865218	SPINT1	6467.3930664062	8989.802734375	5076.7314453125	7126.240234375	4933.1572265625	7407.373046875	6949.654296875	10426.0859375	7367.1225585938	4205.8588867188	7559.3388671875	NaN
O43281	Embryonal Fyn-associated substrate	0	EFS	206413.46875	318758.40625	82970	177360.140625	165856.5625	227218.203125	246240.203125	320123.40625	249795.109375	306839.4375	246592.375	152369.921875
O43283	Mitogen-activated protein kinase kinase kinase 13	0.000422773	MAP3K13	38926.53125	16518.822265625	20913.18359375	35813.375	23984.205078125	22025.51171875	19022.77734375	34524.8125	8589.3525390625	30118.283203125	26472.46484375	28270.84375
O43290	U4/U6.U5 tri-snRNP-associated protein 1	0	SART1	191478.515625	129106.0390625	180997.65625	187438.21875	183017.203125	104734.15625	223304.59375	132895.390625	107464.28125	140495.984375	228650.328125	120898.421875
O43292	Glycosylphosphatidylinositol anchor attachment 1 protein	0.00173837	GPAA1	34329.5390625	20986.837890625	NaN	NaN	7096.6723632812	NaN	24506.537109375	15677.516601562	32391.373046875	44474.31640625	20140.10546875	3551.4780273438
O43299	AP-5 complex subunit zeta-1	0	AP5Z1	12960.040039062	9475.2783203125	8691.79296875	8853.3193359375	8650.869140625	9746.3125	13491.50390625	8781.9697265625	11947.850585938	13638.525390625	14261.662109375	12340.704101562
O43303;O43303-2	Centriolar coiled-coil protein of 110 kDa;Isoform 2 of Centriolar coiled-coil protein of 110 kDa	0.00074841	CCP110	26184.673828125	15225.237304688	29569.15234375	25171.3984375	21958.46484375	29198.693359375	22928.619140625	17937.55078125	26421.912109375	39369.50390625	19848.72265625	26036.970703125
O43304	SEC14-like protein 5	0	SEC14L5	159434.59375	156673.84375	117875.3125	115751.9453125	106677.09375	134304.515625	139228.90625	151280.328125	84999.390625	168607.453125	126451.9765625	161064.09375
O43309	Zinc finger and SCAN domain-containing protein 12	0.00173837	ZSCAN12	28073.6171875	12080.8671875	4954.3662109375	18020.365234375	11374.865234375	NaN	10067.564453125	10430.196289062	1715.6091308594	12295.813476562	11004.403320312	13121.65234375
O43312;O43312-2;O43312-4;O43312-5	Protein MTSS 1;Isoform 2 of Protein MTSS 1;Isoform 3 of Protein MTSS 1;Isoform 4 of Protein MTSS 1	0.00221566	MTSS1	NaN	1926.8074951172	3258.6967773438	3837.2329101562	4052.2885742188	NaN	2837.125	2784.2814941406	NaN	NaN	2437.2507324219	NaN
O43313	ATM interactor	0.00764541	ATMIN	5447.3994140625	5962.9658203125	20745.12890625	19269.12890625	4396.9443359375	22387.26171875	8287.4658203125	7068.6811523438	4138.6884765625	1712.1314697266	10543.153320312	5064.6083984375
O43314;O43314-2	Inositol hexakisphosphate and diphosphoinositol-pentakisphosphate kinase 2;Isoform 2 of Inositol hexakisphosphate and diphosphoinositol-pentakisphosphate kinase 2	0.000626959	PPIP5K2	24942.349609375	24547.021484375	25073.92578125	23256.50390625	27100.8984375	32860.00390625	24694.2265625	21271.83203125	15062.311523438	33847.4140625	25443.20703125	30546.349609375
O43318-2;O43318-4	Isoform 1A of Mitogen-activated protein kinase kinase kinase 7;Isoform 1D of Mitogen-activated protein kinase kinase kinase 7	0	MAP3K7	70912.8046875	64023.640625	40243.73828125	39764.2421875	24516.673828125	39540.453125	40429.21484375	71434.65625	58737.46484375	56403.09765625	48604.3125	47402.15625
O43324	Eukaryotic translation elongation factor 1 epsilon-1	0	EEF1E1	21094.65625	23270.263671875	27388.796875	25804.775390625	25616.900390625	35501.6640625	24994.650390625	20488.990234375	39081.5859375	20182.841796875	27821.044921875	27050.30078125
O43353;O43353-2	Receptor-interacting serine/threonine-protein kinase 2;Isoform 2 of Receptor-interacting serine/threonine-protein kinase 2	0	RIPK2	19754.9921875	26757.486328125	26235.234375	23577.638671875	25562.333984375	19175.13671875	23492.55859375	35063.359375	27666.54296875	22706.302734375	25656.38671875	26268.06640625
O43361	Zinc finger protein 749	0	ZNF749	273677.8125	227134.109375	104356.53125	122383.84375	114961.1015625	134277.921875	196885.328125	217909.46875	137684.84375	240207.5	116017.4296875	92791.2265625
O43390-2	Isoform 2 of Heterogeneous nuclear ribonucleoprotein R	0	HNRNPR	391021.71875	383303.03125	335958.3125	339136.5	399693.6875	339919.6875	377522	365851.9375	391687.46875	427667.46875	468481.125	372585.21875
O43390-3	Isoform 3 of Heterogeneous nuclear ribonucleoprotein R	0	HNRNPR	54125.63671875	44400.171875	64298.703125	52971.8515625	47868.984375	71423.3984375	74338.390625	55525.5078125	54033.62890625	47332.859375	54455.71484375	35368.29296875
O43395	U4/U6 small nuclear ribonucleoprotein Prp3	0	PRPF3	391541.1875	258507.578125	258659.65625	296851.5625	291209.75	205644.5625	298989.15625	287870.59375	242732.015625	270548.71875	385658.28125	259066.875
O43396	Thioredoxin-like protein 1	0	TXNL1	32164.4921875	43316.12890625	48775.6328125	46826	42213.1328125	41993.80078125	45719.84375	34068.04296875	35179.19921875	49789.95703125	36371.58984375	44835.49609375
O43399-3	Isoform 3 of Tumor protein D54	0	TPD52L2	27368.380859375	42716.41796875	54927.05078125	54977.2890625	66135.0546875	59939.0859375	68181.6875	42260.8046875	2867.0104980469	41252.51171875	51168.84765625	34257.03125
O43399;O43399-5	Tumor protein D54;Isoform 5 of Tumor protein D54	0.000422773	TPD52L2	9413.896484375	13679.907226562	17585.71875	14680.559570312	17594.38671875	17770.673828125	21561.08203125	13950.151367188	NaN	13210.469726562	14685.774414062	9593.66015625
O43402	ER membrane protein complex subunit 8	0.00230705	EMC8	6409.8706054688	3433.9399414062	4818.865234375	3920.9135742188	2320.8232421875	NaN	4908.7890625	2189.2575683594	NaN	4527.5473632812	2400.736328125	878.69085693359
O43414	ERI1 exoribonuclease 3	0.00194007	ERI3	31851.814453125	23373.900390625	41216.125	42428.4140625	42324.3515625	23415.8828125	39845.3125	48277.19140625	74997.40625	49786.140625	52249.0078125	17628.3671875
O43414-3	Isoform 3 of ERI1 exoribonuclease 3	0	ERI3	23160.765625	23909.53515625	28118.53125	30967.49609375	19041.431640625	29624.59375	25667.14453125	23473.576171875	15200.3125	29426.681640625	22989.021484375	29692.169921875
O43422	52 kDa repressor of the inhibitor of the protein kinase	0	THAP12	12608.203125	14764.76953125	16228.435546875	23875.57421875	18174.126953125	14868.801757812	17557.78515625	8719.654296875	13558.5546875	12325.404296875	20396.802734375	16106.533203125
O43424;O43424-2	Glutamate receptor ionotropic, delta-2;Isoform 2 of Glutamate receptor ionotropic, delta-2	0.00114956	GRID2	45807.76171875	39750.54296875	37587.91796875	36732.27734375	44760.734375	28124.54296875	44963.10546875	39887.8359375	26428.677734375	58482.7734375	50580.81640625	41385.5703125
O43426	Synaptojanin-1	0	SYNJ1	25894.68359375	31980.66015625	33565.5625	31421.3359375	32592.453125	30665.28515625	29317.841796875	39275.12109375	66341.875	41390.1875	38376.234375	31787.4609375
O43427;O43427-2	Acidic fibroblast growth factor intracellular-binding protein;Isoform Short of Acidic fibroblast growth factor intracellular-binding protein	0	FIBP	32136.6015625	66272.3515625	67871.609375	65013.203125	74936.890625	82280.984375	64198.40625	85472.890625	102379.703125	44605.59375	66554.84375	49393.19921875
O43432;O43432-3	Eukaryotic translation initiation factor 4 gamma 3;Isoform 3 of Eukaryotic translation initiation factor 4 gamma 3	0.000626959	EIF4G3	234339.0625	180099	217783.8125	244064.046875	245474.328125	222456.53125	230321.53125	217331.1875	247945.203125	248824.578125	244925.359375	275403.75
O43447	Peptidyl-prolyl cis-trans isomerase H	0	PPIH	45224.50390625	44238.21484375	45187.52734375	48557.1953125	47923.47265625	57364.23046875	42754.3359375	37047.84375	46582.52734375	48325.328125	53133.44140625	53391.671875
O43447-2	Isoform 2 of Peptidyl-prolyl cis-trans isomerase H	0.00699708	PPIH	15156.202148438	15411.388671875	NaN	11260.456054688	10160.91015625	12402.34765625	13512.734375	6250.1840820312	NaN	18728.818359375	10153.416015625	7804.2612304688
O43448	Voltage-gated potassium channel subunit beta-3	0.000626959	KCNAB3	60746.75	56759.2578125	63452.94921875	52964.71875	58664.31640625	64307.01171875	56234.0390625	48428.09375	89328.4765625	67726.75	75898.96875	65875.890625
O43451	Maltase-glucoamylase, intestinal	0.00114956	MGAM	165210.171875	155215.0625	210509.203125	214385.484375	217665.1875	204395.5625	215260.21875	172354.5	85651.078125	155816.78125	218618.625	143002.609375
O43463;O43463-2	Histone-lysine N-methyltransferase SUV39H1;Isoform 2 of Histone-lysine N-methyltransferase SUV39H1	0.000626959	SUV39H1	88991.21875	65788.484375	48821.6953125	83587.59375	62551.37109375	36925.64453125	48736.234375	68279.0546875	37186.05859375	43446.609375	66916.96875	50629.4765625
O43464-3	Isoform 3 of Serine protease HTRA2, mitochondrial	0	HTRA2	36408.71484375	42625.30859375	33966.80078125	35315.35546875	20766.267578125	25122.8984375	25217.982421875	47060.30859375	4274.4721679688	29520.8828125	27553.265625	26981.25
O43488	Aflatoxin B1 aldehyde reductase member 2	0	AKR7A2	4915137.5	6178401	4596832.5	4834883.5	5731530.5	4715997.5	5410476	8043802.5	4620728.5	6088824.5	4674417	3721521
O43490;O43490-2;O43490-3;O43490-4;O43490-5;O43490-6;O43490-7	Prominin-1;Isoform 2 of Prominin-1;Isoform 3 of Prominin-1;Isoform 4 of Prominin-1;Isoform 5 of Prominin-1;Isoform 6 of Prominin-1;Isoform 7 of Prominin-1	0.00230705	PROM1	36827.359375	18787.654296875	20979.20703125	30727.060546875	14922.65625	15345.629882812	23374.904296875	19257.646484375	16597.900390625	8487.5419921875	18288.046875	36291.33984375
O43491-4	Isoform 4 of Band 4.1-like protein 2	0	EPB41L2	45659.46484375	77190.53125	66326.25	60521.36328125	100569.1953125	110740.6875	93963.421875	80325.9296875	120667.0625	72345.3046875	59192.64453125	62128.640625
O43493;O43493-3;O43493-5;O43493-7	Trans-Golgi network integral membrane protein 2;Isoform TGN48 of Trans-Golgi network integral membrane protein 2;Isoform 5 of Trans-Golgi network integral membrane protein 2;Isoform 7 of Trans-Golgi network integral membrane protein 2	0	TGOLN2	7605.2465820312	6553.18359375	10930.23046875	13189.953125	11103.153320312	8140.7534179688	13476.72265625	10430.625	6631.9711914062	5395.7290039062	10792.235351562	6110.8920898438
O43497;O43497-10;O43497-11;O43497-12;O43497-13;O43497-15;O43497-16;O43497-17;O43497-2;O43497-20;O43497-21;O43497-22;O43497-23;O43497-24;O43497-25;O43497-26;O43497-3;O43497-33;O43497-34;O43497-35;O43497-36;O43497-4;O43497-6;O43497-7;O43497-8;O43497-9	Voltage-dependent T-type calcium channel subunit alpha-1G;Isoform 10 of Voltage-dependent T-type calcium channel subunit alpha-1G;Isoform 11 of Voltage-dependent T-type calcium channel subunit alpha-1G;Isoform 12 of Voltage-dependent T-type calcium channel subunit alpha-1G;Isoform 13 of Voltage-dependent T-type calcium channel subunit alpha-1G;Isoform 14 of Voltage-dependent T-type calcium channe…	0	CACNA1G	93504.75	92236.6640625	94907.3984375	83014.1328125	111306.140625	97601.2421875	73944.703125	87365.3203125	92713.4921875	99707.4609375	105755.2109375	93825.78125
O43504	Ragulator complex protein LAMTOR5	0	LAMTOR5	43206.64453125	29351.23828125	28078.361328125	33707.75	35463.87109375	32676.2890625	44041.1796875	35209.0078125	3975.3073730469	31731.07421875	31200.337890625	24246.640625
O43511	Pendrin	0	SLC26A4	19645.80078125	26124.83203125	28250.509765625	25851.115234375	26180.234375	28668.98828125	18556.482421875	18913.791015625	39798.43359375	32497.41015625	34960.16015625	32396.802734375
O43516;O43516-3	WAS/WASL-interacting protein family member 1;Isoform 3 of WAS/WASL-interacting protein family member 1	0	WIPF1	80842.7578125	82506.0078125	87029.609375	94909.5859375	114001.578125	103671.65625	127389.296875	69672.7421875	42942.05078125	125045.1640625	88461.9296875	111920.6171875
O43520	Phospholipid-transporting ATPase IC	0.000626959	ATP8B1	34216.71875	25551.03125	34780.0859375	47753.17578125	22157.259765625	29052.794921875	27460.15625	30084.916015625	39662.296875	21489.779296875	43316.71875	25977.78125
O43521-3;O43521-6;O43521-7;O43521-9	Isoform BimS of Bcl-2-like protein 11;Isoform Bim-alpha3 of Bcl-2-like protein 11;Isoform Bim-alpha4 of Bcl-2-like protein 11;Isoform Bim-alpha6 of Bcl-2-like protein 11	0.000626959	BCL2L11	33662.03125	42836.48046875	4255.2553710938	3585.0004882812	3692.5043945312	3023.4675292969	5888.4370117188	5481.8276367188	3304.5625	8504.3193359375	5282.6655273438	2544.8371582031
O43529	Carbohydrate sulfotransferase 10	0.00240284	CHST10	16560.98046875	13837.603515625	14829.44921875	10830.711914062	11307.791992188	12206.848632812	10243.625	18723.55078125	20989.390625	20429.83203125	12571.92578125	17954.408203125
O43541;O43541-2	Mothers against decapentaplegic homolog 6;Isoform B of Mothers against decapentaplegic homolog 6	0.00661414	SMAD6	NaN	10982.583007812	NaN	NaN	NaN	NaN	5063.9755859375	10961.231445312	NaN	6892.466796875	9039.2470703125	NaN
O43542	DNA repair protein XRCC3	0.000300436	XRCC3	NaN	10439.30859375	17099.521484375	14489.603515625	25398.767578125	12402.965820312	18132.615234375	13646.907226562	NaN	7497.0815429688	16872.798828125	8247.125
O43548;O43548-2	Protein-glutamine gamma-glutamyltransferase 5;Isoform Short of Protein-glutamine gamma-glutamyltransferase 5	0.000300436	TGM5	29181.423828125	27920.068359375	29143.8515625	26876.67578125	27771.431640625	22547.333984375	34319.50390625	24074.671875	14686.134765625	37660.69921875	27530.3984375	27955.46875
O43556-4	Isoform 3 of Epsilon-sarcoglycan	0.00114956	SGCE	61510.21875	35575.44921875	100067.09375	96972.6015625	65822.9453125	80684.4296875	47929.6796875	60630.671875	115262.390625	98493.578125	75870.390625	35552.609375
O43559	Fibroblast growth factor receptor substrate 3	0.00173837	FRS3	11096.643554688	11040.096679688	16619.669921875	14208.172851562	13196.670898438	14743.911132812	15570.10546875	7425.4594726562	4193.2172851562	8269.38671875	12865.396484375	9424.6943359375
O43561-3	Isoform 3 of Linker for activation of T-cells family member 1	0	LAT	73207.9375	89647.65625	97159.21875	89080.6640625	81929.40625	99953.2109375	86734.90625	74466.921875	39340.0859375	97748.703125	85563.6875	124799.625
O43567	E3 ubiquitin-protein ligase RNF13	0.00213881	RNF13	NaN	NaN	856.89782714844	NaN	NaN	NaN	692.06652832031	NaN	NaN	NaN	NaN	NaN
O43583	Density-regulated protein	0	DENR	23812.12890625	24975.943359375	29014.8671875	28110.337890625	33836.44921875	46954.02734375	30219.208984375	17876.1796875	6283.6396484375	19638.0390625	32844.6015625	26264.505859375
O43592	Exportin-T	0	XPOT	20476.466796875	17750.318359375	17790.73046875	18386.546875	15461.680664062	20076.134765625	17082.125	13281.96875	21914.416015625	17279.0625	12792.879882812	19125.76953125
O43597	Protein sprouty homolog 2	0	SPRY2	4390.5361328125	11901.102539062	6303.1206054688	8317.9892578125	6851.8432617188	9960.5380859375	10979.430664062	6108.6044921875	4489.931640625	11859.30078125	4549.1713867188	13010.212890625
O43598	2'-deoxynucleoside 5'-phosphate N-hydrolase 1	0.000422773	DNPH1	6002.3950195312	8706.109375	16350.448242188	13884.715820312	13776.354492188	9984.9482421875	7952.5219726562	13710.431640625	2382.1787109375	10163.818359375	5587.5581054688	4576.0869140625
O43603	Galanin receptor type 2	0.000300436	GALR2	90710.3515625	45156.61328125	21168.791015625	36288.92578125	38253.4296875	38158.390625	53397.62890625	27408.767578125	51341.6171875	70326.234375	69041.0234375	65912.59375
O43610	Protein sprouty homolog 3	0.00510304	SPRY3	61694.796875	29985.42578125	42599.52734375	21693.779296875	51582.9609375	47964.9453125	48135.00390625	34053.58984375	16600.70703125	53461.5859375	61534.53125	31161.865234375
O43615	Mitochondrial import inner membrane translocase subunit TIM44	0	TIMM44	51377.984375	40400.76171875	43069.43359375	31958.05859375	27290.94921875	35676.69921875	33730.9765625	48199	51593.29296875	36632.01171875	37945.1796875	35067.94140625
O43617;O43617-2	Trafficking protein particle complex subunit 3;Isoform 2 of Trafficking protein particle complex subunit 3	0	TRAPPC3	35382.3125	47889.91015625	44529.2109375	54808.5078125	49400.07421875	55373.91015625	47393.86328125	45202.890625	58376.11328125	47818.75	47252.4140625	48723.58984375
O43623	Zinc finger protein SNAI2	0	SNAI2	NaN	5779.1440429688	5554.5986328125	10240.60546875	5205.0732421875	6966.15625	NaN	6578.2475585938	NaN	NaN	NaN	5954.0112304688
O43633	Charged multivesicular body protein 2a	0	CHMP2A	23966.337890625	27637.3515625	28515.896484375	26001.951171875	28368.67578125	25136.9375	32768.94140625	26501.92578125	28047.41796875	23524.8125	29783.1953125	22249.12890625
O43638	Forkhead box protein S1	0	FOXS1	26712.361328125	19770.794921875	16578.845703125	14682.86328125	17792.619140625	13147.482421875	13049.620117188	26089.1953125	17852.572265625	24457.107421875	25030.8671875	18865.0625
O43639	Cytoplasmic protein NCK2	0.00286592	NCK2	NaN	755.60357666016	NaN	NaN	NaN	NaN	NaN	NaN	NaN	NaN	NaN	NaN
O43660	Pleiotropic regulator 1	0	PLRG1	6352.857421875	4171.4790039062	2635.591796875	4265.0639648438	2418.1008300781	NaN	4123.0346679688	3778.5510253906	690.22583007812	2313.3820800781	5278.3305664062	1002.2178344727
O43660-2	Isoform 2 of Pleiotropic regulator 1	0	PLRG1	36792.84765625	26367.87890625	19311.49609375	17655.15625	24931.08203125	18345.6171875	25489.111328125	17794.5	19221.267578125	29786.3671875	29844.78125	26023.646484375
O43665;O43665-1;O43665-2	Regulator of G-protein signaling 10;Isoform 1 of Regulator of G-protein signaling 10;Isoform 2 of Regulator of G-protein signaling 10	0	RGS10	12576.747070312	14644.59765625	14482.1640625	15052.20703125	17703.46875	15758.354492188	18341.4765625	9259.4541015625	16050.068359375	14674.069335938	14938.657226562	18284.796875
O43670-2	Isoform 2 of BUB3-interacting and GLEBS motif-containing protein ZNF207	0.000422773	ZNF207	31481.439453125	31132.67578125	49194.453125	38350.5078125	47879.8203125	38686.04296875	54709.95703125	28313.400390625	1585.6258544922	50892.46875	44879.97265625	43604.69921875
O43670;O43670-4	BUB3-interacting and GLEBS motif-containing protein ZNF207;Isoform 4 of BUB3-interacting and GLEBS motif-containing protein ZNF207	0	ZNF207	53989.31640625	55297.35546875	63878.7265625	67795.0234375	77149.75	59488.5078125	67938.96875	51748.30859375	6562.962890625	57423.15234375	73381.3828125	51120.73046875
O43674	NADH dehydrogenase [ubiquinone] 1 beta subcomplex subunit 5, mitochondrial	0.000163079	NDUFB5	42689.20703125	36289.30078125	34020.76171875	22815.9296875	31451.5859375	32985.19140625	28522.54296875	69493.84375	50615.0703125	30732.3203125	36612.36328125	21865.646484375
O43676	NADH dehydrogenase [ubiquinone] 1 beta subcomplex subunit 3	0.00135532	NDUFB3	52290.5546875	47695.5078125	43599.1328125	43156.75	49554.4140625	45375.27734375	48633.03515625	76329.015625	54573.6171875	38519.87890625	65478.4296875	35107.8203125
O43677	NADH dehydrogenase [ubiquinone] 1 subunit C1, mitochondrial	0.000422773	NDUFC1	7506.29296875	7449.7836914062	439.21481323242	NaN	4480.9248046875	6576.8588867188	7345.7080078125	5710.2963867188	615.93304443359	5123.4833984375	5459.7568359375	NaN
O43678	NADH dehydrogenase [ubiquinone] 1 alpha subcomplex subunit 2	0	NDUFA2	86354.796875	59654.16796875	59370.68359375	59875.390625	68148.28125	63393.99609375	63903.65234375	86502.921875	58963.9609375	71550.3203125	79032.078125	66813.640625
O43679;O43679-3	LIM domain-binding protein 2;Isoform 3 of LIM domain-binding protein 2	0.00114956	LDB2	22311.375	25476.783203125	14690.25390625	25315.025390625	28993.748046875	16623.953125	17628.580078125	19284.333984375	NaN	28718.009765625	15262.59765625	22403.29296875
O43680	Transcription factor 21	0	TCF21	28286.271484375	28986.623046875	26727.896484375	14442.58984375	23214.443359375	20573.796875	20159.298828125	40979.09375	14536.642578125	29347.06640625	28064.10546875	24316.345703125
O43681	ATPase GET3	0	GET3	47667.80859375	53211.484375	52621.5703125	56287.87890625	44244.08203125	56947.01953125	47042.66015625	49674.87109375	70944.2890625	44218.76171875	46831.671875	55426.8359375
O43683;O43683-2;O43683-3	Mitotic checkpoint serine/threonine-protein kinase BUB1;Isoform 2 of Mitotic checkpoint serine/threonine-protein kinase BUB1;Isoform 3 of Mitotic checkpoint serine/threonine-protein kinase BUB1	0	BUB1	179219.671875	185314.65625	198215.59375	184799.484375	178700.953125	201367.578125	210075.546875	158252.15625	195211.953125	216695.65625	154031.59375	220428.140625
O43684	Mitotic checkpoint protein BUB3	0	BUB3	91782.3125	96118.1640625	95828.609375	99222.328125	110192.6875	83036.2421875	92717.6640625	83490.34375	45442.14453125	111853.1796875	103165.3515625	117758.125
O43707	Alpha-actinin-4	0	ACTN4	122711.8359375	186887.671875	156465.96875	205606.171875	143793.40625	172184.5625	163593.5	139109.203125	32707.662109375	156320.5625	138390.234375	148316.296875
O43708	Maleylacetoacetate isomerase	0	GSTZ1	18704.99609375	19760.0859375	21982.783203125	16161.728515625	15976.30078125	19164.181640625	20215.595703125	17573.328125	6338.6840820312	20005.50390625	17350.646484375	16434.9609375
O43709;O43709-3	Probable 18S rRNA (guanine-N(7))-methyltransferase;Isoform 3 of Probable 18S rRNA (guanine-N(7))-methyltransferase	0.000626959	BUD23	5087.0517578125	5719.2719726562	5048.1083984375	5121.900390625	4704.40234375	2997.6867675781	6912.388671875	2719.732421875	3867.04296875	6291.1684570312	4886.3349609375	6609.4345703125
O43711	T-cell leukemia homeobox protein 3	0.000626959	TLX3	12985.471679688	7462.0815429688	16594.1953125	14676.196289062	15217.334960938	16489.8125	17165.013671875	12784.522460938	6741.6928710938	13116.857421875	18092.333984375	14459.291992188
O43715	TP53-regulated inhibitor of apoptosis 1	0	TRIAP1	19181.529296875	10277.166992188	16524.69140625	16820.630859375	14942.762695312	13392.684570312	14871.02734375	9672.3681640625	4185.8012695312	9068.8427734375	15845.046875	13059.09765625
O43716	Glutamyl-tRNA(Gln) amidotransferase subunit C, mitochondrial	0	GATC	11952.831054688	6382.16015625	9544.091796875	12114.102539062	7552.4116210938	7572.0668945312	11327.747070312	6395.6865234375	4171.7763671875	6063.7250976562	10568.557617188	5685.9790039062
O43719	HIV Tat-specific factor 1	0	HTATSF1	14946.194335938	17400.458984375	20868.603515625	17940.154296875	20284.365234375	13670.268554688	21644.369140625	16093.602539062	21928.7421875	10340.92578125	16474.755859375	11527.912109375
O43739-2	Isoform 2 of Cytohesin-3	0.000300436	CYTH3	87170.6953125	61911.59765625	43231.8125	8908.912109375	41233.4140625	45231.27734375	58014.52734375	60505.40234375	83955.359375	21059.99609375	60453.265625	30359.298828125
O43741	5'-AMP-activated protein kinase subunit beta-2	0.000626959	PRKAB2	35324.8359375	27202.4765625	23495.3203125	19285.65625	27600.484375	22582.1796875	27060.05078125	36211.36328125	21465.80859375	34738.8671875	33643.1640625	24566.9296875
O43747;O43747-2	AP-1 complex subunit gamma-1;Isoform 2 of AP-1 complex subunit gamma-1	0	AP1G1	25753.712890625	38520.93359375	33185.29296875	36042.51171875	24029.32421875	40002.55859375	30057.71875	29835.5234375	40390.33984375	37042.5546875	28086.36328125	44942.44140625
O43752	Syntaxin-6	0	STX6	6878.8095703125	4761.5791015625	4301.4975585938	8788.5966796875	5540.59375	2957.1315917969	9721.740234375	6098.8051757812	3803.4372558594	5844.2973632812	6216.4990234375	3594.6166992188
O43759;O43759-2	Synaptogyrin-1;Isoform 1B of Synaptogyrin-1	0	SYNGR1	9341.0185546875	10462.881835938	10693.1953125	3111.4731445312	4741.0180664062	4863.9399414062	10225.423828125	15173.372070312	NaN	7343.8022460938	22945.54296875	16508.525390625
O43760;O43760-2	Synaptogyrin-2;Isoform 2 of Synaptogyrin-2	0.000626959	SYNGR2	119124.734375	124767.1015625	111913.71875	154014.328125	139863.703125	132485.203125	95186.90625	209656.234375	173037.828125	142789.390625	137254.875	141965.796875
O43765	Small glutamine-rich tetratricopeptide repeat-containing protein alpha	0	SGTA	38689.98046875	31765.57421875	45449.109375	44391.7734375	38174.71875	50179.5703125	36913.12890625	19831.845703125	41443.60546875	43196.89453125	35476.6015625	46560.52734375
O43768;O43768-2;O43768-3;O43768-4;O43768-9	Alpha-endosulfine;Isoform 2 of Alpha-endosulfine;Isoform 3 of Alpha-endosulfine;Isoform 4 of Alpha-endosulfine;Isoform 9 of Alpha-endosulfine	0	ENSA	27553.7734375	32714.8671875	55350.10546875	54859.3046875	70283.34375	67133.0859375	74348.5078125	31057.384765625	NaN	35824.1796875	50734.71875	40149.80078125
O43772	Mitochondrial carnitine/acylcarnitine carrier protein	0.000163079	SLC25A20	27868.974609375	25073.787109375	15964.030273438	12670.237304688	14140.454101562	20407.861328125	14396.870117188	31740.65625	16655.28515625	24227.576171875	18344.837890625	16975.349609375
O43776	Asparagine--tRNA ligase, cytoplasmic	0	NARS1	26414.1953125	36285.890625	34910.41015625	30231.203125	32342.970703125	43799.78515625	36489.3046875	29267.107421875	42210.4453125	33108.63671875	29808.25	38069.1796875
O43790	Keratin, type II cuticular Hb6	0.000626959	KRT86	264162.5	150898.296875	190459.734375	169691.859375	200352.078125	227946.984375	150062.15625	190879.703125	136897.125	257137.9375	276529.0625	137002.03125
O43791	Speckle-type POZ protein	0	SPOP	42341.390625	46114.23046875	57024.4453125	53612.69140625	58918.58203125	49346.53125	51289.2265625	55936.125	32444.140625	42319.109375	59530.109375	57919.4296875
O43795	Unconventional myosin-Ib	0	MYO1B	32048.076171875	24925.017578125	15549.409179688	21380.818359375	33913.296875	16819.857421875	25488.076171875	25740.30078125	33139.46484375	28286.904296875	27621.853515625	21596.0625
O43805	Sjoegren syndrome nuclear autoantigen 1	0	SSNA1	17462.869140625	17198.25390625	20121.546875	19621.814453125	18737.80859375	18165.53125	24229.3671875	12972.849609375	7515.6030273438	15762.0859375	18745.708984375	13611.190429688
O43808	Peroxisomal membrane protein PMP34	0.00221566	SLC25A17	7052.9755859375	6438.6318359375	NaN	NaN	NaN	NaN	4398.1235351562	NaN	4068.2631835938	3071.5515136719	NaN	3968.4689941406
O43809	Cleavage and polyadenylation specificity factor subunit 5	0	NUDT21	91658.6484375	88124.1171875	101782.7265625	86905.6640625	92500.8671875	85494.953125	116361.9375	104564.3125	25910.755859375	94882.09375	124774.1015625	91485.2265625
O43813	Glutathione S-transferase LANCL1	0	LANCL1	24596.568359375	27437.2109375	25699.685546875	17406.42578125	29705.708984375	31605.236328125	25178.501953125	26627.443359375	23432.18359375	32409.83984375	23363.056640625	36057.25
O43815	Striatin	0	STRN	40360.82421875	34203.046875	26791.607421875	36172.6484375	24189.80859375	20457.708984375	27108.9609375	34703.10546875	23638.7578125	35025.671875	29678.591796875	25748.166015625
O43818	U3 small nucleolar RNA-interacting protein 2	0	RRP9	54756.1328125	36146.4609375	39665.05078125	34212.875	42475.5234375	29797.865234375	44519.50390625	43353.03125	31808.08203125	35866.47265625	50190.578125	36323.56640625
O43819	Protein SCO2 homolog, mitochondrial	0.00510304	SCO2	18403.263671875	16691.31640625	NaN	23725.50390625	2079.1062011719	23954.283203125	21034.8125	18543.451171875	16665.25390625	14637.08984375	16183.837890625	NaN
O43822;O43822-2;O43822-3;O43822-4	Cilia- and flagella-associated protein 410;Isoform Short of Cilia- and flagella-associated protein 410;Isoform 3 of Cilia- and flagella-associated protein 410;Isoform 4 of Cilia- and flagella-associated protein 410	0	CFAP410	63498.80859375	42920.74609375	48114.8359375	122585.6640625	96065.9765625	102413.7265625	67384.6640625	67356.515625	38742.23828125	50858.26953125	74361.0546875	47911.51953125
O43823	A-kinase anchor protein 8	0	AKAP8	9707.5068359375	7581.8525390625	7978.1103515625	8725.0166015625	8435.5361328125	4666.7573242188	10830.760742188	9479.2578125	5388.6279296875	9963.0615234375	11234.9453125	6189.1767578125
O43824	Putative GTP-binding protein 6	0.000300436	GTPBP6	11753.512695312	8381.8525390625	10627.08203125	10187.670898438	7183.7001953125	7240.900390625	7974.7045898438	9095.72265625	8676.232421875	8385.46484375	10465.06640625	13249.922851562
O43826;O43826-2	Glucose-6-phosphate exchanger SLC37A4;Isoform 2 of Glucose-6-phosphate exchanger SLC37A4	0.00114956	SLC37A4	4295.6333007812	4100.3647460938	1007.4870605469	648.41223144531	3542.6032714844	2967.3354492188	3659.6296386719	1924.4542236328	4759.4545898438	NaN	3085.3610839844	5802.4213867188
O43827	Angiopoietin-related protein 7	0.00114956	ANGPTL7	25224.447265625	15065.58984375	30647.330078125	30844.505859375	20741.607421875	21354.091796875	13748.93359375	21363.6796875	16562.158203125	32869.77734375	27749.939453125	30972.115234375
O43837	Isocitrate dehydrogenase [NAD] subunit beta, mitochondrial	0	IDH3B	71409.3125	62806.9453125	55225.82421875	46552.52734375	35733.27734375	43568.04296875	41056.77734375	97728.1953125	80134.8671875	56761.859375	40599.56640625	49481.48046875
O43847;O43847-2	Nardilysin;Isoform 2 of Nardilysin	0	NRDC	145378.578125	139271.359375	163361.5625	122208.21875	113295.3984375	160159.125	149081.40625	83801.1328125	151806.5625	155703.828125	144902.359375	182568.671875
O43852-2;O43852-4	Isoform 2 of Calumenin;Isoform 4 of Calumenin	0.00135532	CALU	NaN	11392.576171875	13903.743164062	15144.354492188	25625.1171875	24309.671875	25737.111328125	14890.58984375	22075.27734375	NaN	NaN	NaN
O43852;O43852-3	Calumenin;Isoform 3 of Calumenin	0	CALU	81769.34375	108212.03125	134927.5	132657.5625	167879.84375	107087.0078125	212853.9375	123036.0234375	114072.2265625	87171.0546875	140245.140625	60667.16796875
O43865	S-adenosylhomocysteine hydrolase-like protein 1	0	AHCYL1	60559.890625	72756.0390625	65447.4765625	62656.3984375	59560.4609375	67287.265625	52640.203125	60579.05078125	74799.9609375	63549.1015625	52590.68359375	55542.66796875
O43866	CD5 antigen-like	0.000422773	CD5L	1813321.375	1329314.75	1325674	1579926.5	1598606.625	1102930.5	1592758.5	1944599.875	1091945.125	1645088.625	1860465.375	1103815
O43895	Xaa-Pro aminopeptidase 2	0.00173837	XPNPEP2	35472.21875	35835.90625	28463.78515625	35280.87890625	48389.53515625	24670.08984375	40767.19140625	51211.421875	22848.642578125	36537.21484375	53496.37109375	24073.375
O43896	Kinesin-like protein KIF1C	0	KIF1C	3952584.5	3137532.5	2832821	3030806	2179244.25	2130209.5	2979830.25	3890873	2108089.75	2226399.5	3646896.25	2140191.5
O43903	Growth arrest-specific protein 2	0.00114956	GAS2	13475.026367188	20115.962890625	27620.6953125	28880.97265625	25633.365234375	25997.404296875	20760.6640625	31281.591796875	28494.376953125	12541.18359375	28077.9296875	19028.328125
O43913-2	Isoform 2 of Origin recognition complex subunit 5	0.00114956	ORC5	4608.5776367188	3237.8203125	7176.890625	5754.9384765625	2577.6899414062	3453.1450195312	2621.857421875	3029.5695800781	7098.892578125	10156.125976562	3904.2824707031	7405.458984375
O43918-2;O43918-4	Isoform 2 of Autoimmune regulator;Isoform 4 of Autoimmune regulator	0	AIRE	28218.427734375	33102.5078125	36649.23828125	36112.52734375	34965.19140625	29581.59765625	28079.482421875	27078.40234375	37541.2109375	51805.6328125	31710.708984375	44750.4453125
O43920	NADH dehydrogenase [ubiquinone] iron-sulfur protein 5	0	NDUFS5	48601.6484375	34695.125	27800.48046875	31030.951171875	34928.70703125	26806.857421875	37816.3671875	49723.6640625	17043.384765625	29932.640625	41277.40234375	30286.328125
O43924	Retinal rod rhodopsin-sensitive cGMP 3',5'-cyclic phosphodiesterase subunit delta	0	PDE6D	10025.221679688	8661.009765625	12476.118164062	7326.880859375	12453.095703125	13626.264648438	9007.0478515625	12550.171875	11145.875	10842.958984375	11697.678710938	9298.0185546875
O43927	C-X-C motif chemokine 13	0.000863984	CXCL13	4347.0844726562	5065.140625	2115.0397949219	4024.1547851562	34321.11328125	2269.4946289062	3976.4047851562	4409.1259765625	3387.1325683594	11500.6484375	NaN	NaN
O43929;O43929-2;O43929-3	Origin recognition complex subunit 4;Isoform 2 of Origin recognition complex subunit 4;Isoform 3 of Origin recognition complex subunit 4	0.000163079	ORC4	4439.6772460938	3438.888671875	2453.5385742188	2927.6911621094	3041.8984375	3156.3388671875	3203.7216796875	2850.1020507812	4324.4926757812	2111.7761230469	4075.4997558594	2699.6157226562
O60216	Double-strand-break repair protein rad21 homolog	0	RAD21	48071.484375	34609.95703125	34071.56640625	37138.2421875	40126.44921875	26794.080078125	37829.13671875	37572.71875	29744.73046875	35224.23828125	40903.20703125	32769.18359375
O60220	Mitochondrial import inner membrane translocase subunit Tim8 A	0.000626959	TIMM8A	21310.642578125	12605.708007812	17044.265625	24691.416015625	19184.9140625	14935.311523438	19234.443359375	16706.75	2403.5803222656	15976.36328125	17642.01953125	14504.708984375
O60224-2	Isoform 2 of Protein SSX4	0	SSX4	5491.8374023438	12182.633789062	7084.5200195312	5222.73828125	3779.8583984375	6222.1240234375	7151.1494140625	10918.911132812	8894.5380859375	5247.33203125	3870.4069824219	6631.0805664062
O60229	Kalirin	0	KALRN	180695.796875	137977.265625	117813.34375	113509.7421875	137332.34375	145023.859375	164861.140625	107584.1875	88348.921875	162725.828125	148391.078125	174951.71875
O60231	Pre-mRNA-splicing factor ATP-dependent RNA helicase DHX16	0	DHX16	68012.609375	67237.3671875	66588.3671875	60478.3203125	62670.59375	69440.171875	76792.15625	59265.15625	79242.6953125	64016.39453125	74157.4296875	63699.9609375
O60232	Protein ZNRD2	0.000626959	ZNRD2	5165.462890625	4705.7045898438	5663.814453125	5578.1538085938	6966.3159179688	4847.2875976562	5946.8491210938	NaN	5738.9702148438	4097.3569335938	5876.1547851562	6800.9916992188
O60234	Glia maturation factor gamma	0	GMFG	54011.734375	78493.453125	78960.0546875	93976.515625	74552.9375	87929.3984375	87302.078125	83109.5078125	96008.890625	64357.0078125	61331.734375	50878.43359375
O60237;O60237-6	Protein phosphatase 1 regulatory subunit 12B;Isoform 6 of Protein phosphatase 1 regulatory subunit 12B	0.000626959	PPP1R12B	32827.4296875	28029.9765625	30231.408203125	39111.48046875	32893.51171875	35165.03515625	34875.421875	24840.056640625	21294.404296875	27454.716796875	28926.3828125	28084.0390625
O60238;O60238-2	BCL2/adenovirus E1B 19 kDa protein-interacting protein 3-like;Isoform 2 of BCL2/adenovirus E1B 19 kDa protein-interacting protein 3-like	0.000626959	BNIP3L	14819.521484375	11805.595703125	17116.9765625	20855.97265625	16395.05078125	8581.0234375	18769.76953125	22618.662109375	7589.6811523438	11504.145507812	8413.2255859375	12306.741210938
O60240	Perilipin-1	0.0025013	PLIN1	5766.0229492188	14237.875	15765.826171875	11458.935546875	13115.4765625	17095.77734375	16046.708007812	16664.20703125	17561.96484375	7084.7465820312	11255.814453125	9908.3359375
O60242	Adhesion G protein-coupled receptor B3	0	ADGRB3	55846.171875	55519.0078125	70791.4375	67543.078125	53218.44921875	66573.25	58448.2890625	57623.33203125	51795.53515625	54095.09375	67716.515625	63827.703125
O60244	Mediator of RNA polymerase II transcription subunit 14	0	MED14	20960.197265625	17468.650390625	10911.813476562	12903.387695312	10860.758789062	12711.065429688	16736.669921875	14148.216796875	14193.163085938	18993.103515625	14259.178710938	12261.73046875
O60256-2	Isoform 2 of Phosphoribosyl pyrophosphate synthase-associated protein 2	0	PRPSAP2	36625.7265625	48143.48046875	49553.953125	48187.6015625	38919.12890625	64033.57421875	45066.0859375	45170.33984375	24769.484375	43850.85546875	38511.6015625	57765.32421875
O60256-3	Isoform 3 of Phosphoribosyl pyrophosphate synthase-associated protein 2	0	PRPSAP2	26441.345703125	33819.15625	43470.9453125	41894.40234375	37720.81640625	47700.2265625	37484.98046875	34228.7109375	23234.96484375	33756.9375	33712.0234375	42776.02734375
O60258;O60258-2	Fibroblast growth factor 17;Isoform 2 of Fibroblast growth factor 17	0	FGF17	7657.94140625	3163.0134277344	NaN	NaN	NaN	NaN	NaN	NaN	NaN	9481.3154296875	NaN	2834.330078125
O60262	Guanine nucleotide-binding protein G(I)/G(S)/G(O) subunit gamma-7	0.00114956	GNG7	18299.107421875	29252.458984375	19044.115234375	23338.01171875	31544.55078125	25862.3671875	21861.396484375	32073.5859375	8282.2861328125	30377.75	8567.5341796875	14588.451171875
O60264	SWI/SNF-related matrix-associated actin-dependent regulator of chromatin subfamily A member 5	0	SMARCA5	318721.59375	191920.40625	200230.890625	181578.6875	216588.859375	173931.484375	245569.78125	194080.9375	236058.59375	192875.828125	248962.59375	189002.140625
O60271	C-Jun-amino-terminal kinase-interacting protein 4	0	SPAG9	55454.97265625	52750.1484375	54570.4609375	54366.421875	44837.29296875	56516.25390625	44557.1640625	44231.1484375	43264.2109375	42945.22265625	50607.9375	47027.37109375
O60281	Zinc finger protein 292	0	ZNF292	117407.5234375	102381.1875	107537.0625	82754.828125	88331.3203125	112260.203125	106129.7109375	93475.8984375	80931.890625	101225.6171875	109244.71875	102401.4921875
O60282	Kinesin heavy chain isoform 5C	0	KIF5C	15638.723632812	16948.5390625	19823.697265625	16862.796875	17558.501953125	22458.8125	16840.767578125	12829.079101562	32211.310546875	16357.907226562	17820.65234375	19140.5234375
O60284	Suppression of tumorigenicity 18 protein	0	ST18	120775.7890625	108935.4765625	101304.5859375	133427.484375	95338.6484375	112186.421875	126897.90625	122262.6796875	133357.421875	119376.625	101684.6328125	151476.25
O60287	Nucleolar pre-ribosomal-associated protein 1	0	URB1	57680.31640625	60752.75	51327.7109375	61835.1015625	54282.66015625	58348.20703125	50979.9140625	62237.015625	56285.97265625	59788.3359375	58353.1484375	64341.4140625
O60290	Zinc finger protein 862	0.00286592	ZNF862	10786.861328125	13857.143554688	15065.58203125	22722.29296875	8151.7026367188	15632.922851562	15323.481445312	12553.651367188	11532.569335938	17562.658203125	13265.313476562	13374.049804688
O60293	Zinc finger C3H1 domain-containing protein	0	ZFC3H1	14720.237304688	11382.2890625	9663.224609375	9316.5791015625	10346.046875	7484.8530273438	13129.931640625	12635.594726562	12094.33203125	11946.03125	11582.448242188	10277.3359375
O60294	tRNA wybutosine-synthesizing protein 4	0.000626959	LCMT2	20292.861328125	20167.349609375	23774.404296875	22122.181640625	28653.8828125	24492.5234375	20991.83203125	38086.86328125	37898.1171875	25601.396484375	21970.896484375	24367.978515625
O60303	Katanin-interacting protein	0.000626959	KATNIP	36835.0078125	39438.05078125	30686.150390625	39617.12109375	37168.265625	39904.56640625	33132.58203125	42888.46875	34198.34375	35487.9609375	44518.0625	29122.3828125
O60304;O60304-2	Zinc finger protein 500;Isoform 2 of Zinc finger protein 500	0.00114956	ZNF500	50905.52734375	51599.50390625	41480.52734375	37044.25390625	40983.37109375	58964.234375	37704.21875	41008.84375	28375.185546875	62295.63671875	48781.2265625	59096.2578125
O60306	RNA helicase aquarius	0	AQR	201692.40625	156249.78125	134023.34375	120620.390625	135202.625	116682.6640625	153317.15625	129794.9921875	159504.75	169218.8125	152388.71875	151014.609375
O60313;O60313-2	Dynamin-like 120 kDa protein, mitochondrial;Isoform 2 of Dynamin-like 120 kDa protein, mitochondrial	0	OPA1	46579.51171875	43253.5390625	38004.9765625	33442.9296875	28775.484375	32352.513671875	26171.517578125	74509.78125	41676.93359375	38157.84375	34202.27734375	27693.890625
O60315;O60315-2	Zinc finger E-box-binding homeobox 2;Isoform 2 of Zinc finger E-box-binding homeobox 2	0	ZEB2	49499.30078125	44134.5390625	34734.90625	42725.44921875	49975.7265625	25247.564453125	46817.0703125	58786.94140625	44469.08203125	51466.24609375	62248.6484375	43255.83203125
O60318	Germinal-center associated nuclear protein	0	MCM3AP	121831.5703125	85476.8125	70154	77551.1484375	68887.1796875	60626.03515625	74306.8125	100137.7890625	80300.734375	98359.5	109671.2265625	73232.4140625
O60331-3	Isoform 3 of Phosphatidylinositol 4-phosphate 5-kinase type-1 gamma	0	PIP5K1C	933869	929912.8125	1057823.375	1174847.25	1023346.8125	726936	939136.3125	1013916.625	767499.9375	909545.1875	1055104.75	932247.25
O60337-5	Isoform 2 of E3 ubiquitin-protein ligase MARCHF6	0.00114956	MARCHF6	20235.17578125	15584.33203125	11470.15625	14160.017578125	14021.14453125	12360.259765625	14498.284179688	14197.682617188	11830.053710938	14343.200195312	NaN	10449.7109375
O60341;O60341-2	Lysine-specific histone demethylase 1A;Isoform 2 of Lysine-specific histone demethylase 1A	0	KDM1A	17861.8671875	14501.149414062	14266.887695312	15358.108398438	16045.073242188	12273.251953125	16142.98828125	13161.573242188	13292.998046875	16451.171875	14142.287109375	17541.140625
O60343-3	Isoform 3 of TBC1 domain family member 4	0.000300436	TBC1D4	71211.65625	49039.90625	49250.24609375	41393.58984375	40118.6875	34117.32421875	53144.69921875	53599.96484375	57422.4375	46294.10546875	47279.984375	44308.80859375
O60359;Q9Y698	Voltage-dependent calcium channel gamma-3 subunit;Voltage-dependent calcium channel gamma-2 subunit	0.00746052	CACNG3;CACNG2	8916.3291015625	NaN	6235.404296875	5827.9995117188	NaN	3709.6108398438	NaN	NaN	NaN	4967.9462890625	NaN	2501.7890625
O60393	Homeobox protein NOBOX	0.00144477	NOBOX	60363.84765625	69952.75	73574.703125	65147.4375	58567.60546875	84032.796875	66784.0078125	64066.77734375	58755.1015625	67188.6171875	75221.65625	70293.015625
O60422	One cut domain family member 3	0.00529308	ONECUT3	147031.859375	114630.796875	83148.46875	89502.5234375	96177.0390625	81582.828125	99596.2109375	132928.25	119482.78125	97158.2109375	114901.8125	66390.9609375
O60423-3	Isoform 3 of Phospholipid-transporting ATPase IK	0.000300436	ATP8B3	201260.234375	124899.7421875	114806.6640625	167050.203125	163840.8125	103817.0703125	108178.8046875	237806.703125	79859.4921875	178331.21875	292788.4375	55100.41015625
O60427;O60427-2	Acyl-CoA (8-3)-desaturase;Isoform 2 of Acyl-CoA (8-3)-desaturase	0.00114956	FADS1	8088.8247070312	17339.94921875	9279.2529296875	12560.194335938	18418.4765625	14904.278320312	9110.2578125	17726.423828125	12732.875	17130.544921875	11348.701171875	9909.5
O60437	Periplakin	0.000163079	PPL	137771.390625	143858.640625	122192.15625	132994.59375	137939.875	129465.5859375	126563.34375	140424.421875	79850.2265625	153197.9375	122701.6484375	118795.2578125
O60443	Gasdermin-E	0.000863984	GSDME	6265.2265625	17938.27734375	3994.2578125	10457.231445312	NaN	12403.669921875	17048.841796875	7373.3676757812	7588.8803710938	9764.1298828125	8841.9482421875	18947.30859375
O60447;O60447-2	Ecotropic viral integration site 5 protein homolog;Isoform 2 of Ecotropic viral integration site 5 protein homolog	0	EVI5	102406.3515625	70846.78125	103692.28125	139318.78125	114116.4609375	74334.0546875	129487.7265625	117424.96875	82697.734375	160810.09375	125999.53125	13550.650390625
O60449;O60449-2;O60449-3	Lymphocyte antigen 75;Isoform 2 of Lymphocyte antigen 75;Isoform 3 of Lymphocyte antigen 75	0	LY75	54356.12109375	58066.875	65997.375	51383.2109375	61211.47265625	47026.1328125	76685.6015625	88364.2265625	46069.80078125	44448.796875	53528.5390625	46802.67578125
O60462-3	Isoform A17 of Neuropilin-2	0.00213881	NRP2	26112.48046875	44984.69140625	40025.2734375	44912.5390625	51017.66015625	40320.1171875	54573.84765625	38052.37109375	62027.1953125	40767.13671875	48844.85546875	43501.93359375
O60469	Down syndrome cell adhesion molecule	0	DSCAM	103720.78125	100631.15625	115559.53125	104174.7578125	115193.0546875	112205.15625	120692.984375	97284	105186.7734375	122123.0703125	125943.2890625	115983.140625
O60478	Integral membrane protein GPR137B	0.00306498	GPR137B	10710.3203125	17960.99609375	8563.78125	4830.9926757812	11263.108398438	NaN	10728.869140625	26662.486328125	7949.5283203125	11565.907226562	6301.8208007812	4548.0063476562
O60486	Plexin-C1	0	PLXNC1	20568.794921875	21306.2265625	19954.169921875	22251.123046875	18395.912109375	21266.880859375	20616.626953125	17559.95703125	18519.818359375	21249.177734375	18615.58203125	16127.861328125
O60488;O60488-2	Long-chain-fatty-acid--CoA ligase 4;Isoform Short of Long-chain-fatty-acid--CoA ligase 4	0	ACSL4	37125.71484375	26301.90625	23175.265625	20452.703125	19134.966796875	20213.23046875	25986.60546875	20371.05078125	22181.36328125	30633.748046875	22986.4609375	28780.845703125
O60493	Sorting nexin-3	0	SNX3	54371.21484375	67948.75	70208.4296875	83137.3203125	79767.8828125	84634.9921875	83105.859375	62042.98046875	106184.7421875	73507.046875	62062.89453125	79132.140625
O60494	Cubilin	0	CUBN	28322.341796875	29269.087890625	33801.19921875	28826.392578125	26792.51171875	35574.1171875	36179.10546875	30738.455078125	23839.47265625	34443.17578125	42519.96875	25352.939453125
O60496	Docking protein 2	0.00144477	DOK2	305.38278198242	14937.622070312	20437.16015625	21277.328125	15080.715820312	21286.423828125	15414.484375	12922.061523438	12501.545898438	16620.08984375	18163.6953125	20184.431640625
O60499	Syntaxin-10	0	STX10	9197.708984375	7903.853515625	13092.372070312	13297.494140625	10882.291015625	7528.2622070312	14301.73828125	7648.12890625	9095.2119140625	8920.9658203125	12050.810546875	6756.5478515625
O60500;O60500-2	Nephrin;Isoform 2 of Nephrin	0.00194007	NPHS1	18817.654296875	78118.5625	17805.650390625	31014.34765625	13428.338867188	15315.591796875	16134.666992188	13098.021484375	60504.35546875	20988.09375	45118.25390625	18420.15234375
O60502-3	Isoform 3 of Protein O-GlcNAcase	0.000626959	OGA	NaN	NaN	1711.8706054688	NaN	NaN	NaN	1553.8781738281	337.00149536133	1009.2444458008	NaN	NaN	NaN
O60502-4	Isoform 4 of Protein O-GlcNAcase	0	OGA	36167.86328125	40531.05859375	36996.46875	42831.0390625	36220.4921875	42896.2421875	38426.4375	36001.30078125	31718.453125	37774.60546875	36658.58984375	44670.51171875
O60503	Adenylate cyclase type 9	0	ADCY9	146366.484375	129592.9140625	101196.546875	131182.703125	116556.953125	81171.7578125	165748.0625	162395.25	60634.3515625	159117.734375	207266.09375	110687.0859375
O60506	Heterogeneous nuclear ribonucleoprotein Q	0	SYNCRIP	155115.171875	123035.71875	145775.546875	125837.828125	138039.484375	170018.4375	150788.484375	108120.640625	120870.15625	142387.265625	182907.59375	155867.921875
O60508	Pre-mRNA-processing factor 17	0	CDC40	17361.96484375	14895.682617188	13987.817382812	12512.255859375	13870.874023438	13084.71875	14568.073242188	14946.659179688	14073.477539062	14197.408203125	15196.83984375	14183.255859375
O60518	Ran-binding protein 6	0	RANBP6	17011.56640625	13812.03515625	16455.779296875	22620.28125	10092.743164062	14318.412109375	10069.331054688	9208.001953125	9591.23046875	19411.451171875	15409.252929688	13668.859375
O60524-2	Isoform 2 of Nuclear export mediator factor NEMF	0.00259175	NEMF	2353.9624023438	2694.2761230469	7460.79296875	6446.94140625	9119.6533203125	8992.60546875	7919.0698242188	4624.9306640625	5987.4145507812	5057.5283203125	5312.7783203125	5437.0200195312
O60524;O60524-3;O60524-4	Nuclear export mediator factor NEMF;Isoform 3 of Nuclear export mediator factor NEMF;Isoform 4 of Nuclear export mediator factor NEMF	0	NEMF	59619.76953125	53437.1328125	56306.98046875	57648.24609375	56454.3828125	65199.58984375	61919.0625	67465.5703125	59192.26953125	65103.29296875	53150.55078125	64451.22265625
O60543	Cell death activator CIDE-A	0.00074841	CIDEA	69570.671875	46189.80859375	57353.41796875	71660.046875	41246.94921875	44322.39453125	82727.203125	68459.953125	40585.06640625	60803.5625	49196.1640625	74261.046875
O60547;O60547-2	GDP-mannose 4,6 dehydratase;Isoform 2 of GDP-mannose 4,6 dehydratase	0	GMDS	11510.78125	18888.396484375	14994.479492188	12077.62890625	12155.779296875	16039.286132812	14541.791015625	18278.2734375	14104.099609375	18939.90625	11163.926757812	14277.161132812
O60563	Cyclin-T1	0	CCNT1	217746.953125	158810.46875	132921.421875	156553.140625	161603.421875	106250.265625	175018.90625	152085.8125	110854.796875	179770.203125	201016.15625	147924.625
O60566;O60566-2;O60566-3	Mitotic checkpoint serine/threonine-protein kinase BUB1 beta;Isoform 2 of Mitotic checkpoint serine/threonine-protein kinase BUB1 beta;Isoform 3 of Mitotic checkpoint serine/threonine-protein kinase BUB1 beta	0	BUB1B	9826.9697265625	8778.9990234375	9311.3134765625	6986.6606445312	9901.9169921875	10913.741210938	10335.888671875	8238.962890625	6319.228515625	6970.7119140625	7888.2866210938	6745.2646484375
O60568	Multifunctional procollagen lysine hydroxylase and glycosyltransferase LH3	0.000422773	PLOD3	29481.6484375	27572.7265625	24344.29296875	33598.83203125	32340.845703125	41633.46484375	33159.53515625	31096.05078125	27426.74609375	28392.09765625	28609.380859375	30531.529296875
O60573;O60573-2	Eukaryotic translation initiation factor 4E type 2;Isoform 2 of Eukaryotic translation initiation factor 4E type 2	0.00286592	EIF4E2	3053.9743652344	5163.802734375	4765.826171875	2414.4926757812	NaN	2967.724609375	3042.4353027344	3266.2922363281	3880.7338867188	2177.9536132812	5687.2670898438	2913.21875
O60583;O60583-2	Cyclin-T2;Isoform 2 of Cyclin-T2	0.00221566	CCNT2	71521.671875	73519.71875	62327.92578125	72605.2734375	78437.125	105897.5625	76357.734375	74803.5625	32583.966796875	78593.40625	66072.2734375	61324.38671875
O60602	Toll-like receptor 5	0	TLR5	10606.661132812	11133.669921875	12287.52734375	12385.721679688	9939.353515625	4320.310546875	8026.982421875	12939.583984375	4433.9345703125	14023.327148438	7659.8857421875	11414.833007812
O60609-2	Isoform 2 of GDNF family receptor alpha-3	0.00427861	GFRA3	8374.138671875	6929.3754882812	11364.133789062	11162.1796875	2801.8244628906	1660.9753417969	5991.4077148438	2639.5012207031	7051.59375	6725.7719726562	10817.4296875	4929.5600585938
O60610-2	Isoform 2 of Protein diaphanous homolog 1	0	DIAPH1	483685.71875	592145.1875	602741.3125	647128.8125	517267.46875	713860.0625	556928.5625	537016.875	741049.1875	547309.1875	462697.21875	624549.8125
O60613	Selenoprotein F	0	SELENOF	7191.7392578125	9164.9677734375	5445.8227539062	5756.8784179688	6637.8413085938	3296.7727050781	10544.43359375	13919.436523438	4930.2841796875	8412.998046875	6215.9360351562	4290.5649414062
O60637;O60637-2;O60637-3	Tetraspanin-3;Isoform 2 of Tetraspanin-3;Isoform 3 of Tetraspanin-3	0.00144477	TSPAN3	18425.07421875	26843.734375	48507.09765625	51785.03515625	44995.09765625	55364.765625	38643.88671875	48180.8125	128119.3046875	33648.49609375	82192.7421875	28804.291015625
O60641;O60641-3;O60641-4	Clathrin coat assembly protein AP180;Isoform 3 of Clathrin coat assembly protein AP180;Isoform 4 of Clathrin coat assembly protein AP180	0	SNAP91	13365.715820312	11142.45703125	12203.012695312	8973.11328125	10181.365234375	10799.685546875	14660.685546875	14213.609375	13743.740234375	9692.7568359375	12271.064453125	8907.33984375
O60645	Exocyst complex component 3	0	EXOC3	3697.1437988281	5612.7104492188	5676.3583984375	5609.7841796875	4496.837890625	6106.1142578125	3783.4626464844	4637.1577148438	5314.693359375	4809.20703125	2739.0263671875	5629.0571289062
O60658-2	Isoform 2 of High affinity cAMP-specific and IBMX-insensitive 3',5'-cyclic phosphodiesterase 8A	0.000300436	PDE8A	35632.40625	40844.2890625	75528.921875	85858.203125	67466.921875	39822.8671875	54314.453125	64893.76171875	24946.21875	47792.81640625	60172.43359375	51244.71875
O60658;O60658-6	High affinity cAMP-specific and IBMX-insensitive 3',5'-cyclic phosphodiesterase 8A;Isoform 6 of High affinity cAMP-specific and IBMX-insensitive 3',5'-cyclic phosphodiesterase 8A	0.000300436	PDE8A	20414.251953125	19684.515625	11555.77734375	8430.46875	7830.5014648438	9905.6376953125	8925.1123046875	18461.314453125	NaN	18832.064453125	12484.719726562	10841.775390625
O60662	Kelch-like protein 41	0.000300436	KLHL41	59518.984375	61053.01953125	64811.3671875	71977.375	65008.3671875	53170.359375	85232.109375	66515.375	38761.9765625	77070.359375	78478.265625	57251.8515625
O60663;O60663-2;O60663-3	LIM homeobox transcription factor 1-beta;Isoform 2 of LIM homeobox transcription factor 1-beta;Isoform 3 of LIM homeobox transcription factor 1-beta	0	LMX1B	17026.5625	28656.736328125	12997.763671875	11458.379882812	22856.3046875	18059.0390625	22935.453125	20555.712890625	24443.4453125	27078.58203125	22588.4375	35485.2890625
O60664	Perilipin-3	0	PLIN3	43108.8046875	52033.53515625	69961.84375	72501.5234375	63096.81640625	78406.25	77943.390625	50863.87890625	5613.9145507812	57348.29296875	61088.921875	57161.14453125
O60667;O60667-3	Fas apoptotic inhibitory molecule 3;Isoform 3 of Fas apoptotic inhibitory molecule 3	0.00114956	FCMR	25406.8671875	31519.919921875	33503.7109375	27533.458984375	22357.28125	30217.953125	34985.40234375	31066.658203125	34647.1875	23778.271484375	33265.7734375	23058.216796875
O60673	DNA polymerase zeta catalytic subunit	0.000300436	REV3L	445675.5625	457309.375	529915.375	564449.25	530748.625	453866.40625	550132.1875	399501.625	397368.09375	590735.375	457559.65625	486267.34375
O60675	Transcription factor MafK	0.000422773	MAFK	12132.66796875	13595.08984375	13869.874023438	20174.8671875	15618.84765625	16825.669921875	13245.448242188	13342.8359375	13975.252929688	10059.305664062	9901.5849609375	8989.080078125
O60678;O60678-2	Protein arginine N-methyltransferase 3;Isoform 2 of Protein arginine N-methyltransferase 3	0	PRMT3	176757.359375	285098.8125	153872.21875	222105.34375	206619.3125	139264.25	257927.59375	310609.71875	210369.078125	398172.09375	190517.9375	241019.859375
O60684	Importin subunit alpha-7	0	KPNA6	25181.72265625	21152.896484375	18084.98828125	18819.267578125	18443.23828125	15659.365234375	16907.662109375	14513.821289062	17128.138671875	24455.072265625	18142.291015625	20641.64453125
O60687	Sushi repeat-containing protein SRPX2	0.00427861	SRPX2	3064.4084472656	21291.271484375	22940.58984375	NaN	69181.5234375	205991.921875	18100.5234375	22301.302734375	32900.10546875	250903.109375	11585.893554688	52435.2265625
O60701	UDP-glucose 6-dehydrogenase	0.000300436	UGDH	27257.724609375	25385.009765625	26526.95703125	22658.87890625	18744.203125	23121.453125	24041.7890625	23979.421875	13266.131835938	27716.9765625	25287.40234375	21912.064453125
O60711	Leupaxin	0	LPXN	38471.83984375	40168.4609375	39938.62109375	41351.09375	43745.18359375	50764.57421875	41275.55078125	32191.517578125	36297.78515625	48547.41015625	33844.93359375	52667.63671875
O60716;O60716-10;O60716-11;O60716-12;O60716-13;O60716-14;O60716-15;O60716-16;O60716-17;O60716-18;O60716-19;O60716-2;O60716-20;O60716-21;O60716-22;O60716-23;O60716-24;O60716-3;O60716-4;O60716-5;O60716-6;O60716-7;O60716-8;O60716-9	Catenin delta-1;Isoform 2AB of Catenin delta-1;Isoform 2AC of Catenin delta-1;Isoform 2BC of Catenin delta-1;Isoform 2A of Catenin delta-1;Isoform 2B of Catenin delta-1;Isoform 2C of Catenin delta-1;Isoform 2 of Catenin delta-1;Isoform 3ABC of Catenin delta-1;Isoform 3AB of Catenin delta-1;Isoform 3AC of Catenin delta-1;Isoform 1AB of Catenin delta-1;Isoform 3BC of Catenin delta-1;Isoform 3A of C…	0.000626959	CTNND1	42174.68359375	28052.62890625	22497.640625	27228.443359375	19699.166015625	14523.330078125	22190.23046875	27090.2109375	23822.716796875	35953.29296875	25387.98828125	32481.392578125
O60733;O60733-2	85/88 kDa calcium-independent phospholipase A2;Isoform SH-iPLA2 of 85/88 kDa calcium-independent phospholipase A2	0.000163079	PLA2G6	43320.33203125	20527.677734375	42207.9921875	42519.75	41714.51953125	51495.48046875	43269.46875	41651.51171875	43645.9296875	49186.37890625	58091.99609375	62731.90625
O60749	Sorting nexin-2	0	SNX2	13139.28125	40400.46875	41056.3984375	41667.69140625	46817.46484375	42575.546875	48827.6328125	45585.1015625	38572.8671875	47644.6953125	51775.96484375	37648.203125
O60749-2	Isoform 2 of Sorting nexin-2	0	SNX2	87440.2578125	129912.6484375	121082.46875	152841.34375	131644.03125	122168.3984375	105119.9921875	144112.8125	147443.484375	117683.4921875	92947.8671875	112078.6640625
O60762	Dolichol-phosphate mannosyltransferase subunit 1	0	DPM1	47002.12890625	45062.49609375	33466.23046875	28577.1328125	40972.42578125	29833.208984375	43015.6328125	49559.14453125	41009.4609375	47473.19921875	49434.13671875	39924.48828125
O60763;O60763-2	General vesicular transport factor p115;Isoform 2 of General vesicular transport factor p115	0	USO1	31160.880859375	41841.6953125	36994.06640625	38492.49609375	34347.0625	40857.62890625	36618.4296875	32372.1953125	51476.03515625	36778.23828125	33242.56640625	37431.01953125
O60783	28S ribosomal protein S14, mitochondrial	0	MRPS14	22280.544921875	12736.815429688	14684.057617188	10179.217773438	14798.34765625	14084.293945312	14259.5859375	14871.719726562	14152.33984375	8220.7197265625	18918.76171875	8510.595703125
O60784;O60784-2;O60784-4	Target of Myb protein 1;Isoform 2 of Target of Myb protein 1;Isoform 4 of Target of Myb protein 1	0	TOM1	16400.9609375	20878.046875	17692.357421875	17099.7109375	17053.908203125	13680.439453125	17842.818359375	17824.15234375	15613.276367188	17599.29296875	12262.538085938	14500.509765625
O60809	PRAME family member 10	0	PRAMEF10	12257.185546875	23171.984375	30854.791015625	31391.73828125	34452.40234375	25603.8984375	30869.466796875	31110.55078125	31803.95703125	31618.197265625	32628.2734375	34080.55078125
O60810	PRAME family member 4	0.000422773	PRAMEF4	4553.56640625	9979.291015625	6673.2485351562	3236.2919921875	7482.6513671875	1931.0848388672	5242.8388671875	12587.734375	5247.943359375	8723.07421875	9595.41015625	10653.00390625
O60811;O95521;Q5SWL7;Q5VWM6	PRAME family member 2;PRAME family member 1;PRAME family member 14;Putative PRAME family member 13	0.000626959	PRAMEF2;PRAMEF1;PRAMEF14;PRAMEF13	13240.856445312	16321.68359375	11641.229492188	7597.8984375	12123.143554688	4947.5302734375	14746.13671875	10161.872070312	11392.388671875	15456.690429688	9558.5859375	9153.5546875
O60814;P62807	Histone H2B type 1-K;Histone H2B type 1-C/E/F/G/I	0	H2BC12;H2BC4	61836944	44195484	55350216	72466568	55408508	33966048	54905652	69099096	36705420	40107580	75125208	40166388
O60825;O60825-2	6-phosphofructo-2-kinase/fructose-2,6-bisphosphatase 2;Isoform 2 of 6-phosphofructo-2-kinase/fructose-2,6-bisphosphatase 2	0	PFKFB2	10366.756835938	12986.393554688	13527.934570312	14440.041015625	14473.200195312	14773.776367188	12912.235351562	12662.471679688	21708.736328125	16331.446289062	14489.817382812	14233.848632812
O60826	Coiled-coil domain-containing protein 22	0	CCDC22	43621.01953125	67511.1953125	66119.1875	80010.9296875	67639.875	70914.5546875	59125.47265625	80246.7421875	81451.4453125	65980.015625	57819.34765625	72429.09375
O60828;O60828-2;O60828-4;O60828-5	Polyglutamine-binding protein 1;Isoform 2 of Polyglutamine-binding protein 1;Isoform 4 of Polyglutamine-binding protein 1;Isoform 5 of Polyglutamine-binding protein 1	0	PQBP1	52178.546875	40513.9296875	55986.0703125	63228.359375	53888.37109375	32855.4375	68362.4609375	38249.44140625	5313.455078125	55258.484375	68246.0546875	49492.33203125
O60830;O60830-2	Mitochondrial import inner membrane translocase subunit Tim17-B;Isoform 2 of Mitochondrial import inner membrane translocase subunit Tim17-B	0.000863984	TIMM17B	4106.587890625	1337.5111083984	NaN	NaN	NaN	NaN	736.93792724609	2470.3515625	1086.0634765625	447.69427490234	1281.4034423828	938.8203125
O60831	PRA1 family protein 2	0.000300436	PRAF2	30024.12890625	19451.412109375	16131.838867188	12313.603515625	17005.125	17158.70703125	17712.943359375	28879.943359375	19616.0390625	28273.13671875	25911.248046875	16571.4375
O60832	H/ACA ribonucleoprotein complex subunit DKC1	0	DKC1	130540.96875	102637.625	89396.8515625	76940.625	91907.5	66891.9375	87871.3125	128688.0234375	48285.88671875	103235.8984375	108692.90625	87567.3828125
O60841	Eukaryotic translation initiation factor 5B	0	EIF5B	37648.54296875	33348.01953125	52154.70703125	34043.97265625	36164.58203125	50277.11328125	42784.53125	28704.958984375	53669.8828125	30122.24609375	39782.92578125	44989.2890625
O60844	Zymogen granule membrane protein 16	0.00173837	ZG16	NaN	26859.0625	114505.15625	18752.044921875	NaN	105952.2890625	41376.30859375	141918.640625	182668.375	84841.953125	72260.328125	9159.1201171875
O60858;O60858-2	E3 ubiquitin-protein ligase TRIM13;Isoform 2 of E3 ubiquitin-protein ligase TRIM13	0.000422773	TRIM13	119689.46875	221959.03125	74246.125	74311.8046875	78860.0859375	61830.08984375	160192.25	81760.6328125	80646.5	251359.8125	230809	75072.2265625
O60861;O60861-1;O60861-2;O60861-4	Growth arrest-specific protein 7;Isoform 1 of Growth arrest-specific protein 7;Isoform 2 of Growth arrest-specific protein 7;Isoform 4 of Growth arrest-specific protein 7	0.00322548	GAS7	9965.818359375	12552.564453125	12510.139648438	15384.686523438	14487.391601562	17961.658203125	11690.096679688	8108.3388671875	NaN	9436.625	10347.360351562	9409.3193359375
O60869	Endothelial differentiation-related factor 1	0	EDF1	72647.6953125	82336.125	124451.1796875	143855.203125	135544.734375	89058.6640625	157221.46875	72946.6875	40390.3671875	106147.515625	108049.71875	111544.2578125
O60870	DNA/RNA-binding protein KIN17	0.000163079	KIN	168934.015625	181513.28125	156179.15625	183798.921875	163781.1875	155805.34375	213179.640625	155909.109375	220456.59375	209865.21875	180692.3125	158013.734375
O60879-2	Isoform 2 of Protein diaphanous homolog 2	0	DIAPH2	20017.51171875	23654.984375	21738.208984375	11855.078125	18082.69921875	18159.884765625	21962.2109375	17835.966796875	11452.904296875	13178.014648438	15645.154296875	9787.7392578125
O60880;O60880-4	SH2 domain-containing protein 1A;Isoform D of SH2 domain-containing protein 1A	0.000626959	SH2D1A	60320.7109375	63461.3828125	54010.83203125	43337.5625	58395.484375	47608.2421875	65248.71484375	112154.7578125	80710.0703125	56701.59765625	75299.6875	43233.72265625
O60884	DnaJ homolog subfamily A member 2	0	DNAJA2	245208.28125	225034.5	219874.9375	220799.90625	188879.421875	265203.375	199299	162509.734375	287262.90625	217030.984375	193654.484375	267371.625
O60885	Bromodomain-containing protein 4	0	BRD4	36869.61328125	40730.5859375	42411.1484375	37407.18359375	45550.4609375	37325.19921875	44559.6015625	43198.6328125	31616.6171875	41702.11328125	47319.61328125	38165.09765625
O60888;O60888-2;O60888-3	Protein CutA;Isoform A of Protein CutA;Isoform C of Protein CutA	0	CUTA	19328.498046875	34600.3046875	42825.87890625	36825.7890625	46725.2265625	41224.8828125	60882.05078125	28391.591796875	2031.7384033203	36154.7578125	37983.71484375	27347.083984375
O60902-3	Isoform 3 of Short stature homeobox protein 2	0	SHOX2	32238.298828125	43427.296875	44466.39453125	45244.2109375	35251.75	25376.201171875	37679.921875	45136.43359375	22803.837890625	69881.1640625	52715.8125	53189.77734375
O60906	Sphingomyelin phosphodiesterase 2	0.00114956	SMPD2	16898.537109375	16122.592773438	20575.75	13284.2890625	13308.645507812	9707.353515625	24673.048828125	28555.013671875	19530.55859375	30830.462890625	20821.388671875	9749.3154296875
O60907	F-box-like/WD repeat-containing protein TBL1X	0	TBL1X	37886.8671875	32431.14453125	27052.884765625	29591.201171875	27474.017578125	28030.6171875	33929.296875	24980.4375	29965.328125	31644.69140625	34891.46875	35346.07421875
O60921;O60921-2	Checkpoint protein HUS1;Isoform 2 of Checkpoint protein HUS1	0.00221566	HUS1	NaN	3954.048828125	NaN	873.05218505859	NaN	NaN	1264.2830810547	NaN	NaN	466.1640625	1556.9885253906	1943.7271728516
O60925	Prefoldin subunit 1	0	PFDN1	30235.14453125	30417.41796875	49936.09765625	42019.4296875	46408.046875	41485.75390625	53376.78125	27671.12109375	16157.887695312	29923.107421875	43074.88671875	40408.015625
O60927	E3 ubiquitin-protein ligase PPP1R11	0.00322548	PPP1R11	NaN	NaN	NaN	NaN	2563.3989257812	NaN	NaN	435.24041748047	NaN	NaN	573.48297119141	NaN
O60934	Nibrin	0	NBN	24959.501953125	28376.15625	29154.615234375	37175.765625	32825.828125	26291.50390625	31867.384765625	27451.740234375	29058.591796875	29106.357421875	27167.7421875	27786.73046875
O60938	Keratocan	0	KERA	56854.8671875	59731.95703125	61446.7890625	53691.5703125	50328.3828125	81918.5	76821.96875	55634.94921875	38135.05859375	53570.30078125	62047.75390625	56802.359375
O60942	mRNA-capping enzyme	0	RNGTT	10166.99609375	13185.4453125	10065.72265625	10775.35546875	9485.421875	12019.649414062	9860.5947265625	5839.2685546875	13249.3984375	12496.61328125	6645.982421875	11514.198242188
O75027;O75027-2	ATP-binding cassette sub-family B member 7, mitochondrial;Isoform 2 of ATP-binding cassette sub-family B member 7, mitochondrial	0	ABCB7	119488.8984375	135308.109375	93380.515625	86962.5625	52448.390625	76065.296875	73629.71875	205655.65625	142601.015625	108510.6328125	80893.359375	81333.6328125
O75030;O75030-12;O75030-2;O75030-3;O75030-4;O75030-5;O75030-6;O75030-7;O75030-8	Microphthalmia-associated transcription factor;Isoform 12 of Microphthalmia-associated transcription factor;Isoform A2 of Microphthalmia-associated transcription factor;Isoform B1 of Microphthalmia-associated transcription factor;Isoform B2 of Microphthalmia-associated transcription factor;Isoform C1 of Microphthalmia-associated transcription factor;Isoform C2 of Microphthalmia-associated transcr…	0.00114956	MITF	23311.69921875	20635.330078125	16677.55078125	14454.446289062	16918.884765625	15337.864257812	21077.240234375	17119.060546875	13706.009765625	25319.1484375	12563.880859375	19709.904296875
O75037;O75037-2;O75037-3;O75037-4	Kinesin-like protein KIF21B;Isoform 2 of Kinesin-like protein KIF21B;Isoform 3 of Kinesin-like protein KIF21B;Isoform 4 of Kinesin-like protein KIF21B	0	KIF21B	37562.94921875	38788.27734375	33139.30078125	31653.177734375	46804.40234375	34486.73828125	51506.25	41303.421875	29975.029296875	27236.78125	47393.20703125	30442.685546875
O75038-4	Isoform 4 of 1-phosphatidylinositol 4,5-bisphosphate phosphodiesterase eta-2	0.000422773	PLCH2	302223.0625	285926.1875	269911.1875	304366.46875	306544.3125	195795.25	225686.90625	271386.875	247191.5625	357449.4375	285227.375	175942.8125
O75038;O75038-3	1-phosphatidylinositol 4,5-bisphosphate phosphodiesterase eta-2;Isoform 3 of 1-phosphatidylinositol 4,5-bisphosphate phosphodiesterase eta-2	0.00286592	PLCH2	34525.53125	29964.037109375	27154.19921875	24026.056640625	36806.0859375	31398.115234375	31006.4296875	33569.9140625	31081.1328125	29624.4921875	45200.0859375	33334.15234375
O75044	SLIT-ROBO Rho GTPase-activating protein 2	0.000300436	SRGAP2	22475.30859375	20358.81640625	22639.4609375	15207.474609375	15691.215820312	18054.4453125	15265.295898438	22374.97265625	23333.701171875	28715.80859375	20422.875	22601.626953125
O75052-3	Isoform 3 of Carboxyl-terminal PDZ ligand of neuronal nitric oxide synthase protein	0	NOS1AP	34965.4921875	32583.865234375	36507.1640625	32142.279296875	34793.109375	8656.9697265625	40766.15234375	30566.55859375	46584.35546875	31545.86328125	31251.09375	38259.1328125
O75056	Syndecan-3	0.00800849	SDC3	3284.7009277344	3518.8403320312	2244.1586914062	2651.1706542969	2928.4658203125	917.86920166016	3160.2067871094	NaN	NaN	1140.7729492188	3828.5458984375	1408.79296875
O75063	Glycosaminoglycan xylosylkinase	0.00114956	FAM20B	5791.55078125	14859.7265625	14139.772460938	12953.000976562	16174.5390625	15227.71875	14223.87890625	12480.282226562	15414.004882812	11738.060546875	12866.611328125	13200.50390625
O75064	DENN domain-containing protein 4B	0.000163079	DENND4B	15193.296875	18515.587890625	15530.3671875	17909.572265625	18855.97265625	11873.907226562	17834.03515625	16949.107421875	17064.888671875	19310.826171875	15050.42578125	16772.154296875
O75069-2	Isoform 2 of Transmembrane and coiled-coil domains protein 2	0	TMCC2	20227.734375	13217.412109375	9539.7900390625	8449.0400390625	11775.865234375	16856.734375	15640.90625	16632.71875	7705.4653320312	9922.79296875	20031.263671875	8154.58203125
O75071	EF-hand calcium-binding domain-containing protein 14	0.000626959	EFCAB14	6405.416015625	7370.3198242188	5939.8325195312	8198.466796875	7610.53515625	14674.13671875	7099.3271484375	5653.5014648438	3652.525390625	8699.673828125	5183.7236328125	10283.93359375
O75072;O75072-2	Fukutin;Isoform 2 of Fukutin	0.000300436	FKTN	22766.427734375	10827.961914062	8360.4140625	10829.813476562	10667.586914062	11490.943359375	10578.381835938	17755.68359375	43635.7734375	12883.98828125	19288.75	10708.96875
O75078	Disintegrin and metalloproteinase domain-containing protein 11	0.00114956	ADAM11	26020.51953125	30454.12890625	42254.4609375	40191.78125	42119.859375	49475.28515625	39974.88671875	24069.2109375	6609.1220703125	33072.23046875	38963.99609375	31588.728515625
O75083	WD repeat-containing protein 1	0	WDR1	206408.265625	250821.203125	248188.890625	308158.40625	237717.515625	322653.09375	242557.25	215544.546875	349329.1875	216108.203125	194438.609375	255386.875
O75093;O75093-2	Slit homolog 1 protein;Isoform 2 of Slit homolog 1 protein	0	SLIT1	11901.995117188	8494.3837890625	12945.651367188	12262.979492188	10598.947265625	10556.302734375	14489.86328125	9370.58984375	13545.69140625	9903.7060546875	10683.32421875	14091.69921875
O75106;O75106-2	Retina-specific copper amine oxidase;Isoform 2 of Retina-specific copper amine oxidase	0	AOC2	36556.0546875	28817.724609375	32889	33378.109375	30627.19140625	28707.5	35821.234375	25822.734375	31379.359375	43862.0390625	21168.146484375	25049.478515625
O75110;O75110-2	Probable phospholipid-transporting ATPase IIA;Isoform Short of Probable phospholipid-transporting ATPase IIA	0.00204301	ATP9A	14457.678710938	12062.252929688	11288.408203125	12797.61328125	5536.2475585938	12501.54296875	18141.7890625	10561.697265625	7205.2329101562	13008.622070312	11087.10546875	4218.4526367188
O75112;O75112-4;O75112-5;O75112-7	LIM domain-binding protein 3;Isoform 4 of LIM domain-binding protein 3;Isoform 5 of LIM domain-binding protein 3;Isoform 7 of LIM domain-binding protein 3	0.000626959	LDB3	17288.171875	10365.172851562	NaN	11885.608398438	12007.99609375	4209.1928710938	6321.6245117188	9672.2509765625	4973.6640625	3522.197265625	7934.2153320312	NaN
O75113	NEDD4-binding protein 1	0.00690192	N4BP1	NaN	NaN	NaN	NaN	NaN	NaN	NaN	627.07196044922	2725.26953125	NaN	NaN	NaN
O75116	Rho-associated protein kinase 2	0	ROCK2	44044.80078125	35663.796875	40127.9296875	42968.86328125	46312.8828125	32833.4296875	44441.1015625	37786.3984375	30789.998046875	46873.0703125	40815.22265625	32762.5703125
O75121;O75121-2;P55082;P55082-2	Microfibrillar-associated protein 3-like;Isoform 2 of Microfibrillar-associated protein 3-like;Microfibril-associated glycoprotein 3;Isoform 2 of Microfibril-associated glycoprotein 3	0.00173837	MFAP3L;MFAP3L;MFAP3;MFAP3	22990.36328125	29733.228515625	25807.337890625	23217.11328125	21687.201171875	15806.928710938	23347	23232.11328125	14894.017578125	32009.271484375	16510.640625	31746.595703125
O75122	CLIP-associating protein 2	0.00114956	CLASP2	22601.16796875	24839.76953125	37569.328125	39304.57421875	21241.236328125	10988.709960938	17889.95703125	51574.7265625	44618.33203125	44954.76953125	28274.841796875	22674.59765625
O75122-3	Isoform 3 of CLIP-associating protein 2	0	CLASP2	270154.5	248246.203125	246590.484375	218517.8125	226032.53125	244664.796875	214209.578125	186809.34375	217445.890625	283907.375	222609.515625	296127.4375
O75128-3;O75128-7	Isoform 3 of Protein cordon-bleu;Isoform 7 of Protein cordon-bleu	0.000626959	COBL	27412.458984375	27083.365234375	30538.916015625	24357.720703125	22566.052734375	18526.197265625	28171.048828125	30963.9140625	22284.509765625	31347.24609375	25420.845703125	24607.228515625
O75131	Copine-3	0	CPNE3	49893.21875	52713.15234375	41466.43359375	45275.140625	54109.51171875	61349.6953125	45031.8828125	36850.375	52433.6015625	51567.02734375	41624.54296875	55866.6015625
O75132	Zinc finger BED domain-containing protein 4	0.00259175	ZBED4	7587.9760742188	6546.546875	5203.2338867188	4472.6982421875	3086.0979003906	4189.0209960938	3727.4123535156	3932.1369628906	4046.6484375	4710.517578125	4633.7182617188	5976.2690429688
O75143-3	Isoform 3 of Autophagy-related protein 13	0.000300436	ATG13	10456.061523438	11344.654296875	9173.6962890625	11118.520507812	7946.3588867188	8195.107421875	10064.053710938	6868.00390625	8250.1953125	7733.033203125	9667.130859375	8100.7802734375
O75146	Huntingtin-interacting protein 1-related protein	0	HIP1R	36952.01171875	47311.19921875	45176.84375	53248.140625	42909.12890625	43787.79296875	38164.37109375	41942.48046875	51841.625	50834.38671875	35042.24609375	42152.609375
O75147-4	Isoform 4 of Obscurin-like protein 1	0.000300436	OBSL1	57189.88671875	56605.8984375	60771.54296875	44518.6328125	52372.2578125	54440.7578125	62532.76953125	57831.80078125	53247.40234375	57892.59375	58470.7578125	53807.140625
O75150	E3 ubiquitin-protein ligase BRE1B	0	RNF40	89288.140625	92897.7578125	104082.9765625	110156.8046875	105575.8828125	86594.6171875	99231.390625	89672.6953125	118777.578125	91950.890625	103427.9453125	92033.984375
O75151	Lysine-specific demethylase PHF2	0	PHF2	20090.783203125	24439.197265625	26014.685546875	23790.74609375	23395.19921875	25536.544921875	22335.888671875	31057.07421875	30099.10546875	21959.8203125	24929.33984375	16832.50390625
O75152	Zinc finger CCCH domain-containing protein 11A	0	ZC3H11A	53561.5625	47033.67578125	48639.78125	51761.2890625	54504.82421875	36439.8828125	56676.08984375	50261.31640625	41690.72265625	44149.37109375	62448.671875	38869.1640625
O75153	Clustered mitochondria protein homolog	0	CLUH	24704.39453125	19462.9140625	32298.56640625	23708.06640625	21531.42578125	26656.0859375	19647.962890625	21065.548828125	36341.58984375	22922.044921875	23031.49609375	34048.91015625
O75154-3	Isoform 3 of Rab11 family-interacting protein 3	0	RAB11FIP3	3340275.75	2505906.75	1994155.75	3598591.25	2619710.75	1629075.25	2839085.5	1599759	2157620	3345505.5	2955648.5	2106851.75
O75159	Suppressor of cytokine signaling 5	0.000163079	SOCS5	4776.9326171875	7167.9033203125	22774.546875	27972.556640625	21045.939453125	4603.6474609375	22877.98046875	21947.185546875	34635.26171875	8786.3095703125	16649.298828125	12986.549804688
O75161	Nephrocystin-4	0.000626959	NPHP4	17768.484375	23159.966796875	24082.314453125	26868.8359375	18819.107421875	21818.5234375	23172.21484375	29312.875	14592.62109375	19085.203125	17746.552734375	24084.248046875
O75165	DnaJ homolog subfamily C member 13	0	DNAJC13	67842.984375	69653.8515625	56319.3828125	44422.171875	57832.9296875	58812.65625	63574.6953125	80065.203125	82791.46875	75151.9296875	65790.65625	58746.8515625
O75167;O75167-2;O75167-4;O75167-5	Phosphatase and actin regulator 2;Isoform 2 of Phosphatase and actin regulator 2;Isoform 4 of Phosphatase and actin regulator 2;Isoform 5 of Phosphatase and actin regulator 2	0.000163079	PHACTR2	26800.7734375	35888.95703125	35011.2734375	30088.78515625	37885.29296875	28553.49609375	37438.7265625	29039.66796875	79999.8203125	38927.42578125	48275.82421875	25138.734375
O75170;O75170-2;O75170-3;O75170-4;O75170-5;O75170-6	Serine/threonine-protein phosphatase 6 regulatory subunit 2;Isoform 2 of Serine/threonine-protein phosphatase 6 regulatory subunit 2;Isoform 3 of Serine/threonine-protein phosphatase 6 regulatory subunit 2;Isoform 4 of Serine/threonine-protein phosphatase 6 regulatory subunit 2;Isoform 5 of Serine/threonine-protein phosphatase 6 regulatory subunit 2;Isoform 6 of Serine/threonine-protein phosphata…	0	PPP6R2	33918.90625	36891.00390625	42655.1328125	34519.31640625	41087.83203125	31460.30859375	39060.75	42115.20703125	35806.50390625	38276.3828125	39813.37109375	39988.7265625
O75175	CCR4-NOT transcription complex subunit 3	0	CNOT3	19107.091796875	17046.279296875	20926.16796875	18947.55859375	20393.056640625	19627.779296875	17350.060546875	14852.2890625	19084.791015625	20083.01953125	22319.306640625	23126.2578125
O75179-4	Isoform 4 of Ankyrin repeat domain-containing protein 17	0.000422773	ANKRD17	3187.4990234375	2483.0441894531	1638.0576171875	3622.1071777344	2304.5385742188	NaN	1291.3581542969	2121.322265625	4491.9223632812	NaN	2335.1066894531	1057.4974365234
O75179;O75179-2	Ankyrin repeat domain-containing protein 17;Isoform 2 of Ankyrin repeat domain-containing protein 17	0	ANKRD17	155157.46875	121733.75	136560.796875	123247.0703125	115363.5078125	134297.546875	107333.4453125	99927.28125	169093.46875	138725.953125	116330.34375	143437.859375
O75182-2	Isoform 2 of Paired amphipathic helix protein Sin3b	0	SIN3B	40867.76953125	34935.0078125	37057.37890625	37590.78515625	35823.01953125	31903.25	42949.29296875	42536.2890625	36193.38671875	43398.3125	41018.24609375	31713.353515625
O75190	DnaJ homolog subfamily B member 6	0	DNAJB6	25887.330078125	17106.94921875	23126.978515625	19246.181640625	25182.189453125	19697.884765625	27884.998046875	23214.98046875	25888.900390625	15760.200195312	29611.869140625	15123.0078125
O75197	Low-density lipoprotein receptor-related protein 5	0.000422773	LRP5	37324.35546875	34181.3125	31922.40234375	29168.5859375	29865.107421875	23477.841796875	30004.34375	39235.19140625	42382.0234375	34917.09375	27070.23046875	24531.43359375
O75208	Ubiquinone biosynthesis protein COQ9, mitochondrial	0	COQ9	66688.0625	66196.2109375	46068.25390625	53168.203125	37004.36328125	23559.142578125	43691.62109375	91998.765625	50261.3203125	47797.01171875	31007.791015625	30370.888671875
O75223	Gamma-glutamylcyclotransferase	0	GGCT	13312.169921875	14590.063476562	21836.400390625	20581.43359375	18240.228515625	21595.958984375	20438.53125	10136.251953125	9011.744140625	13387.247070312	16699.015625	17509.533203125
O75251;O75251-2	NADH dehydrogenase [ubiquinone] iron-sulfur protein 7, mitochondrial;Isoform 2 of NADH dehydrogenase [ubiquinone] iron-sulfur protein 7, mitochondrial	0	NDUFS7	46853.78125	44387.87109375	31993.646484375	15716.2421875	28850.21484375	28155.0859375	30728.09375	58482.609375	63834.3046875	38380.70703125	38943.4296875	24223.474609375
O75290-2	Isoform 2 of Zinc finger protein 780A	0	ZNF780A	26099.9609375	31712.76953125	42286.19921875	31805.7578125	32171.5859375	45677.1875	31788.265625	30878.189453125	16757.4921875	33072.765625	35439.2421875	37433.390625
O75306	NADH dehydrogenase [ubiquinone] iron-sulfur protein 2, mitochondrial	0	NDUFS2	65222.171875	55795.50390625	35378.83203125	28390.3046875	27117.921875	37694.80859375	33136.90625	75510.2109375	56530.61328125	43524.24609375	41182.65625	31335.630859375
O75309;O75309-2;O75309-4	Cadherin-16;Isoform 2 of Cadherin-16;Isoform 4 of Cadherin-16	0.00135532	CDH16	4533.828125	9853.3994140625	17177.431640625	14600.646484375	9825.87109375	10476.323242188	NaN	9517.556640625	22872.517578125	NaN	NaN	NaN
O75311;O75311-2	Glycine receptor subunit alpha-3;Isoform Alpha-3K of Glycine receptor subunit alpha-3	0	GLRA3	32373.7421875	20252.677734375	13364.936523438	21636.396484375	18311.6640625	24955.755859375	21903.46484375	17942.02734375	15712.416015625	26027.861328125	8951.849609375	30761.90234375
O75312	Zinc finger protein ZPR1	0	ZPR1	11244.514648438	11097.499023438	17457.373046875	11429.5625	13714.715820312	9835.2353515625	16406.294921875	8015.7465820312	11921.486328125	11976.92578125	13222.770507812	14510.263671875
O75319	RNA/RNP complex-1-interacting phosphatase	0	DUSP11	52268.01953125	45295.77734375	40011.2421875	33918.1015625	34897.125	39561.921875	46211.91796875	30900.232421875	17658.99609375	64016.38671875	42877.5078125	69538.953125
O75323	Protein NipSnap homolog 2	0	NIPSNAP2	30872.787109375	24303.921875	12667.166015625	11753.869140625	9416.4658203125	9712.2998046875	14090.54296875	28253.333984375	13498.040039062	17193.048828125	10509.610351562	15000.280273438
O75323-2	Isoform 2 of Protein NipSnap homolog 2	0.000300436	NIPSNAP2	294170.875	216312.828125	212394.90625	310964.1875	272276.6875	232355.0625	208215.921875	186021.625	232386.296875	214690.328125	336708.15625	202286.140625
O75330;O75330-2;O75330-3;O75330-4	Hyaluronan mediated motility receptor;Isoform 2 of Hyaluronan mediated motility receptor;Isoform 3 of Hyaluronan mediated motility receptor;Isoform 4 of Hyaluronan mediated motility receptor	0.00315457	HMMR	10857.743164062	4133.0693359375	5450.90234375	2614.3479003906	7697.1958007812	12838.859375	4939.2309570312	3519.4094238281	4940.3452148438	6336.5732421875	10820.56640625	7195.7426757812
O75339	Cartilage intermediate layer protein 1	0.000626959	CILP	43179.3125	47687.7734375	47417.2890625	42188.76953125	53012.7890625	50441.12890625	51653.0078125	45539.2578125	37642.14453125	51147.34765625	64323.7265625	42028.89453125
O75340	Programmed cell death protein 6	0	PDCD6	29137.05078125	40910.09765625	32769.015625	32739.326171875	44489.29296875	31724.1015625	41295.2265625	47648.58984375	19879.6796875	37703.37890625	29287.041015625	32448.759765625
O75343	Guanylate cyclase soluble subunit beta-2	0.000422773	GUCY1B2	174958.96875	163079.90625	177478.109375	165540.515625	132816.078125	167229.21875	161385.625	161612.796875	129437.3203125	140182.609375	135318.65625	145593.9375
O75344-2	Isoform 2 of Inactive peptidyl-prolyl cis-trans isomerase FKBP6	0	FKBP6	15620.30859375	22097.978515625	24502.08203125	28026.50390625	25389.703125	22755.30859375	23649.79296875	26182.94140625	27068.939453125	27882.845703125	29136.0625	29465.166015625
O75346	Zinc finger protein 253	0	ZNF253	67992.1640625	78490.0078125	94355.4765625	88211.6953125	84289.484375	88687.3203125	86986.5390625	107314.7265625	99446.1640625	105776.28125	78305.9453125	113313.1953125
O75347	Tubulin-specific chaperone A	0	TBCA	46645.05078125	37623.08203125	63126.00390625	55930.09375	58821.26171875	83491.78125	88224.6484375	27020.53515625	43717.24609375	45184.296875	43926.1796875	61090.35546875
O75348	V-type proton ATPase subunit G 1	0	ATP6V1G1	17885.8046875	23946.84765625	34760.1796875	33022.7578125	30002.46484375	24499.671875	41662.109375	28021.30078125	19172.65625	20073.533203125	27823.42578125	26151.380859375
O75351	Vacuolar protein sorting-associated protein 4B	0	VPS4B	45068.640625	64214.65625	57985.80078125	61354.33984375	60418.61328125	63056.7578125	55911.07421875	60944.27734375	87002.8671875	60342.37890625	42328.73046875	62397.0703125
O75352;O75352-2	Mannose-P-dolichol utilization defect 1 protein;Isoform 2 of Mannose-P-dolichol utilization defect 1 protein	0	MPDU1	83639.0390625	70308.3828125	60932.21875	65118.6640625	80365.7265625	41743.87890625	79102.203125	99024.1875	62194.296875	76021.4765625	94907.1796875	70576.4375
O75354-2	Isoform 2 of Ectonucleoside triphosphate diphosphohydrolase 6	0.00286592	ENTPD6	5972.6748046875	3911.5173339844	6165.5336914062	2516.1101074219	5050.1645507812	5394.5620117188	2318.3937988281	4007.7326660156	6554.123046875	3862.2448730469	6709.4599609375	3579.8984375
O75360	Homeobox protein prophet of Pit-1	0.00398645	PROP1	53766.94140625	46698.63671875	38764.94921875	39487.296875	48247.90625	NaN	49069.6484375	61030.69921875	NaN	52111.09375	41320.59765625	52640.9296875
O75362	Zinc finger protein 217	0.00976918	ZNF217	70006.53125	50317.18359375	39083.3828125	45719.5234375	16523.404296875	45083.28125	40912.375	28526.048828125	48627.07421875	102258.109375	57748.20703125	33585.01171875
O75363-2	Isoform 2 of Breast carcinoma-amplified sequence 1	0.00322548	BCAS1	10487.098632812	53507.38671875	43540.44140625	50990.9453125	49170.21484375	55611.375	53724.296875	34322.23828125	45673.81640625	NaN	57617.83203125	72886.234375
O75367;O75367-3	Core histone macro-H2A.1;Isoform 3 of Core histone macro-H2A.1	0	MACROH2A1	1274255.75	893476.0625	827121.375	903325.1875	1120901.875	742443.125	1112242.125	1473259.25	743738.6875	1063374.25	1489133.25	802006.8125
O75368	SH3 domain-binding glutamic acid-rich-like protein	0.000300436	SH3BGRL	70134.203125	149571.21875	190271.625	202560.40625	203187.375	174346.375	208687.828125	160904.328125	11456.000976562	147923.953125	169010.078125	139994.125
O75369;O75369-2;O75369-8;O75369-9	Filamin-B;Isoform 2 of Filamin-B;Isoform 8 of Filamin-B;Isoform 9 of Filamin-B	0	FLNB	35354.96875	53333.3203125	40967.34765625	38583.81640625	43613.81640625	38038.109375	32548.00390625	47490.05078125	32567.736328125	43041.87109375	32011.861328125	36231.62109375
O75376	Nuclear receptor corepressor 1	0	NCOR1	31806.697265625	29657.841796875	25199.25390625	25504.0234375	25265.427734375	21053.650390625	32132.2890625	27289.1484375	23026.021484375	34292.23046875	27381.58203125	24669.431640625
O75379;O75379-2	Vesicle-associated membrane protein 4;Isoform 2 of Vesicle-associated membrane protein 4	0	VAMP4	1670.1533203125	2285.96484375	1724.9739990234	2965.1123046875	2794.0026855469	NaN	6368.3232421875	2042.9565429688	1647.3903808594	1683.5295410156	1654.279296875	NaN
O75380	NADH dehydrogenase [ubiquinone] iron-sulfur protein 6, mitochondrial	0	NDUFS6	37152.14453125	27255.3984375	22502.859375	34768.41796875	24647.35546875	28937.595703125	37800.2578125	22290.34375	5632.8930664062	27107.794921875	29859.2578125	27181.125
O75381;O75381-2	Peroxisomal membrane protein PEX14;Isoform 2 of Peroxisomal membrane protein PEX14	0	PEX14	22937.7109375	15490.038085938	24614.2890625	28496.5234375	20049.82421875	11070.61328125	29465.666015625	19252.412109375	17654.787109375	15526.928710938	26381.658203125	13349.25390625
O75385	Serine/threonine-protein kinase ULK1	0.00114956	ULK1	15046.797851562	11948.096679688	11057.1875	11967.873046875	10172.697265625	9700.943359375	12877.90234375	12124.936523438	21124.8828125	15718.561523438	14498.876953125	13387.375976562
O75390	Citrate synthase, mitochondrial	0	CS	494289.28125	440947.5	333454.125	290393.625	279999.25	273303.28125	284359.96875	591253.4375	180494.765625	406320.0625	311234.75	330232.8125
O75391	Sperm-associated antigen 7	0	SPAG7	14344.532226562	15750.661132812	22925.521484375	18483.146484375	25784.064453125	17879.52734375	27794.75390625	13189.094726562	4860.103515625	15956.552734375	20726.96484375	14951.30078125
O75394	39S ribosomal protein L33, mitochondrial	0	MRPL33	9430.529296875	6148.9580078125	4977.6743164062	3781.7124023438	4550.0346679688	4893.6362304688	6514.7133789062	7904.2055664062	3323.3630371094	6731.3569335938	6073.0493164062	7659.2568359375
O75396	Vesicle-trafficking protein SEC22b	0	SEC22B	76449.8046875	76962.7734375	55577.1015625	55685.41796875	56195.890625	52641.8203125	60617.86328125	98107.8984375	85360.5859375	73558.6171875	67534.921875	51031.34765625
O75398;O75398-3;O75398-4	Deformed epidermal autoregulatory factor 1 homolog;Isoform 2 of Deformed epidermal autoregulatory factor 1 homolog;Isoform 3 of Deformed epidermal autoregulatory factor 1 homolog	0.000626959	DEAF1	5765.4555664062	4980.1782226562	9845.3974609375	3134.0732421875	10409.396484375	4700.1616210938	5421.318359375	6428.1611328125	8403.5166015625	5918.041015625	7339.0512695312	9130.244140625
O75400-2	Isoform 2 of Pre-mRNA-processing factor 40 homolog A	0	PRPF40A	14192.439453125	10108.072265625	13193.71484375	10977.173828125	9832.0126953125	9921.9375	16036.963867188	11257.15625	5148.5522460938	6858.1567382812	14080.5546875	6390.1181640625
O75400-3	Isoform 3 of Pre-mRNA-processing factor 40 homolog A	0	PRPF40A	158029.4375	114416.4375	138506.375	111032.78125	122271.34375	100387.1953125	135639.265625	131729.78125	112350.609375	117915.765625	157523.15625	114748.1484375
O75410;O75410-2;O75410-9	Transforming acidic coiled-coil-containing protein 1;Isoform 2 of Transforming acidic coiled-coil-containing protein 1;Isoform 9 of Transforming acidic coiled-coil-containing protein 1	0	TACC1	11937.702148438	11054.099609375	16391.953125	15629.586914062	14581.427734375	9503.873046875	15045.517578125	9550.9560546875	9055.8564453125	9675.8232421875	14770.098632812	9630.63671875
O75414	Nucleoside diphosphate kinase 6	0	NME6	3338.9191894531	5643.5234375	6767.771484375	4669.4482421875	4777.7690429688	1737.0085449219	8480.48046875	5777.05078125	4633.275390625	21860.515625	4376.6547851562	6696.8120117188
O75419;O75419-2;O75419-3	Cell division control protein 45 homolog;Isoform 2 of Cell division control protein 45 homolog;Isoform 3 of Cell division control protein 45 homolog	0.000300436	CDC45	168891.203125	150606.203125	166359.171875	128110.3203125	154303.625	132758.65625	172283.1875	113112.5546875	185206.296875	162384.03125	158182	154250.34375
O75426;O75426-3;O75426-4	F-box only protein 24;Isoform 3 of F-box only protein 24;Isoform 4 of F-box only protein 24	0	FBXO24	24475.150390625	10743.765625	35016.35546875	34747.01171875	43434.85546875	39197.9921875	49043.15234375	39286.2109375	77013.6328125	28502.34375	46340.16796875	39564.86328125
O75427	Leucine-rich repeat and calponin homology domain-containing protein 4	0	LRCH4	5317.3833007812	8307.087890625	6826.4106445312	7697.7807617188	6697.8911132812	6499.185546875	5950.7329101562	8790.4521484375	7878.064453125	6715.4262695312	5908.4169921875	5597.5830078125
O75431;O75431-2	Metaxin-2;Isoform 2 of Metaxin-2	0	MTX2	21911.998046875	14284.864257812	7952.58203125	7218.8569335938	8024.958984375	7911.671875	10201.389648438	13637.491210938	9282.5732421875	15992.150390625	11689.37109375	7803.94921875
O75436	Vacuolar protein sorting-associated protein 26A	0	VPS26A	20854.35546875	31732.826171875	29746.25390625	34972.8203125	27054.876953125	35007.953125	29776.130859375	32368.673828125	42453.62109375	23601.734375	21129.697265625	26101.505859375
O75438;O75438-2	NADH dehydrogenase [ubiquinone] 1 beta subcomplex subunit 1;Isoform 2 of NADH dehydrogenase [ubiquinone] 1 beta subcomplex subunit 1	0	NDUFB1	92903.078125	61594.7421875	45432.9453125	46152.1171875	75142.71875	46608.18359375	84439.3125	98511.3984375	42463.2734375	51647.6953125	94102.1953125	29749.310546875
O75439	Mitochondrial-processing peptidase subunit beta	0	PMPCB	1022483.875	773327.75	761511	580329.3125	436407	710449.25	540885.4375	764077.375	753801.1875	650774.5	583509.9375	745873.125
O75443	Alpha-tectorin	0	TECTA	28306.90625	28859.376953125	22859.560546875	24183.814453125	30014.240234375	30419.23046875	28534.607421875	25273.349609375	20182.16015625	31103.44921875	31366.40625	23571.6015625
O75445;O75445-3	Usherin;Isoform 3 of Usherin	0	USH2A	58165.70703125	54853.01953125	69900.671875	75274.3828125	78631.671875	64510.4296875	56303.3515625	72114.515625	69161.6640625	61364.45703125	72928.671875	62739.03125
O75446	Histone deacetylase complex subunit SAP30	0	SAP30	6350.03125	6147.6513671875	30932.734375	24516.474609375	19828.880859375	49350.55078125	18810.00390625	16133.977539062	36037.82421875	6683.2807617188	8813.8798828125	34719.765625
O75448	Mediator of RNA polymerase II transcription subunit 24	0	MED24	76422.5859375	74511.6328125	64723.015625	67797.296875	63618.19140625	52509.77734375	66073.3984375	81245.1875	60355.8046875	86201.5078125	61492.609375	63700.53515625
O75449	Katanin p60 ATPase-containing subunit A1	0	KATNA1	76061.46875	72928.9609375	60783.3515625	78799.4453125	68647.3359375	65066.2890625	76392.9375	62615.390625	36612.609375	72918.96875	84158.8203125	55540.08984375
O75460	Serine/threonine-protein kinase/endoribonuclease IRE1	0	ERN1	31703.9921875	39706.38671875	32303.73828125	38173.8671875	39128.07421875	23580.1953125	37213.9765625	27179.33203125	25004.857421875	52168.6484375	41677.14453125	45986.01171875
O75467	Zinc finger protein 324A	0.000300436	ZNF324	79473.171875	67402.53125	57722.11328125	64321.17578125	65067.609375	35577.40234375	59257.66015625	98778.984375	55923.22265625	87110.3359375	74442.3046875	41841.3125
O75469-7	Isoform 3 of Nuclear receptor subfamily 1 group I member 2	0.000300436	NR1I2	26814.169921875	20203	25409.6953125	29077.107421875	29949.01171875	27899.61328125	34328.37890625	21686.845703125	21979.78515625	31579.89453125	28604.50390625	29113.77734375
O75473;O75473-2;O75473-3	Leucine-rich repeat-containing G-protein coupled receptor 5;Isoform 2 of Leucine-rich repeat-containing G-protein coupled receptor 5;Isoform 3 of Leucine-rich repeat-containing G-protein coupled receptor 5	0.00114956	LGR5	88639.765625	63013.21875	50505.87890625	89020.1328125	61340.93359375	74808.5703125	57294.9921875	107716.4609375	82157.671875	71088.8828125	71803.3671875	40520.109375
O75475	PC4 and SFRS1-interacting protein	0	PSIP1	2199070.5	1206416.5	1656585.625	1673977.875	2174834.25	1483334	1546888.375	1365418.375	917126.1875	1219763.75	2097675.25	1364684.625
O75477	Erlin-1	0	ERLIN1	14949.904296875	5348.9091796875	6337.203125	7731.3676757812	10773.322265625	3786.6320800781	4910.8979492188	12202.587890625	10864.07421875	8573.6162109375	6840.75390625	4190.4819335938
O75489	NADH dehydrogenase [ubiquinone] iron-sulfur protein 3, mitochondrial	0	NDUFS3	98076.59375	92996.0859375	74612.4765625	63639.5078125	47445.734375	49619.4765625	66634.4453125	141579.359375	100372.2890625	62993.5	84406.1328125	55837.46484375
O75494;O75494-2;O75494-3;O75494-4;O75494-5;O75494-6	Serine/arginine-rich splicing factor 10;Isoform 2 of Serine/arginine-rich splicing factor 10;Isoform 3 of Serine/arginine-rich splicing factor 10;Isoform 4 of Serine/arginine-rich splicing factor 10;Isoform 5 of Serine/arginine-rich splicing factor 10;Isoform 6 of Serine/arginine-rich splicing factor 10	0	SRSF10	64313.3203125	44556.50390625	59828.16796875	33984.953125	49557.6875	47198.30078125	65156.16796875	40772.7421875	16937.94921875	41306.6015625	57902.2890625	44936.30078125
O75496	Geminin	0.000163079	GMNN	27894.677734375	18225.755859375	29961.025390625	17389.763671875	33700.32421875	6058.65234375	34111.5703125	45981.70703125	11710.616210938	24421.134765625	35728.80078125	29748.794921875
O75503	Ceroid-lipofuscinosis neuronal protein 5	0	CLN5	8275.23046875	8036.4033203125	7346.4291992188	10443.44921875	30171.130859375	9005.5185546875	19767.224609375	14114.772460938	5192.619140625	9979.0439453125	25375.205078125	5849.173828125
O75506	Heat shock factor-binding protein 1	0	HSBP1	22496.591796875	20400.619140625	25962.892578125	21765.17578125	28073.177734375	27367.734375	30346.09765625	22132.095703125	15164.958007812	18612.21875	25065.5703125	20668.291015625
O75521;O75521-2	Enoyl-CoA delta isomerase 2;Isoform 2 of Enoyl-CoA delta isomerase 2	0	ECI2	38336.34765625	42069.91015625	41288.0625	35946.34375	39433.20703125	27625.3046875	31761.580078125	75161.2265625	37785.58984375	33691.49609375	24497.466796875	24438.546875
O75525;O75525-2	KH domain-containing, RNA-binding, signal transduction-associated protein 3;Isoform 2 of KH domain-containing, RNA-binding, signal transduction-associated protein 3	0.00144477	KHDRBS3	115067.859375	60085.21875	74662.0625	46993.98828125	104492.828125	52181.98828125	29345.75	47240.63671875	125768.453125	133891.6875	145974	121788.7265625
O75528	Transcriptional adapter 3	0	TADA3	47863.13671875	34816.07421875	35424.89453125	38888.16796875	47060.37109375	25636.404296875	41552.625	35594.015625	35195.6484375	56895.04296875	50821.37890625	39548.37890625
O75529	TAF5-like RNA polymerase II p300/CBP-associated factor-associated factor 65 kDa subunit 5L	0.0044506	TAF5L	2433.6022949219	1924.4045410156	NaN	NaN	NaN	NaN	1524.9976806641	NaN	NaN	2178.6667480469	1366.7562255859	NaN
O75529-2	Isoform 2 of TAF5-like RNA polymerase II p300/CBP-associated factor-associated factor 65 kDa subunit 5L	0.00114956	TAF5L	15242.065429688	23098.28515625	20695.99609375	14701.807617188	24294.740234375	17350.484375	23079.34765625	34008.5390625	9001.4111328125	13929.286132812	27554.189453125	10142.248046875
O75530;O75530-3	Polycomb protein EED;Isoform 3 of Polycomb protein EED	0	EED	37638.6875	18333.451171875	17076.396484375	13317.611328125	18477.521484375	15561.668945312	20660.3125	12537.23046875	19910.53515625	23403.62109375	22815.0859375	26337.56640625
O75531	Barrier-to-autointegration factor	0	BANF1	179893.359375	148913.453125	159079.46875	154337.5	174994.6875	141580.140625	178466.09375	193118.03125	151790.46875	127786.6875	175479.3125	145009.828125
O75533	Splicing factor 3B subunit 1	0	SF3B1	159178	126460.015625	120372.8671875	101064.3125	125809.1328125	102924.8046875	136582.09375	134872.75	107254.9453125	141491.53125	165434.484375	126617.5390625
O75534;O75534-4	Cold shock domain-containing protein E1;Isoform 4 of Cold shock domain-containing protein E1	0	CSDE1	57323.5546875	42882.37890625	60726.44921875	44892.37109375	42379.77734375	76063.2890625	48112.875	29656.400390625	83643.2890625	52900.16015625	52195.2890625	75589.171875
O75554;O75554-2	WW domain-binding protein 4;Isoform 2 of WW domain-binding protein 4	0	WBP4	36620.60546875	21982.568359375	50589.57421875	46408.0859375	46268	33974.3515625	54511.23828125	55462.3515625	32905.296875	40099.02734375	45300.28515625	36657.58203125
O75556	Mammaglobin-B	0.00259175	SCGB2A1	7758.8671875	12784.063476562	12652.142578125	14350.258789062	16495.541015625	18163.40234375	12236.299804688	8468.8359375	10550.190429688	10033.286132812	14907.856445312	9758.259765625
O75558	Syntaxin-11	0.000300436	STX11	9821.89453125	8149.5498046875	11359.513671875	7229.8447265625	8516.087890625	9989.171875	8012.6328125	5833.4096679688	9010.314453125	6531.640625	8359.369140625	8873.1123046875
O75569	Interferon-inducible double-stranded RNA-dependent protein kinase activator A	0	PRKRA	465038	406708.125	390970.40625	302736.0625	467168.03125	562556.1875	319112.4375	352650	449094.71875	465749.84375	493198.90625	474872.28125
O75570;O75570-2	Peptide chain release factor 1, mitochondrial;Isoform 2 of Peptide chain release factor 1, mitochondrial	0.00114956	MTRF1	32819.94921875	43962.97265625	35821.3671875	124257.0078125	37034.16015625	50780.3359375	43085.48046875	34976.98828125	15800.44921875	30795.6015625	46916.2890625	52055.0234375
O75575-2;O75575-3	Isoform 2 of DNA-directed RNA polymerase III subunit RPC9;Isoform 3 of DNA-directed RNA polymerase III subunit RPC9	0.00519761	CRCP	9156.91015625	14954.436523438	14261.961914062	17900.05078125	9975.7470703125	15479.7890625	12071.760742188	15457.43359375	21675.80078125	16306.37890625	6940.9487304688	13725.006835938
O75578	Integrin alpha-10	0.00652259	ITGA10	32880.5546875	21440.736328125	23364.142578125	17858.11328125	21505.14453125	16818.705078125	13629.479492188	39998.66796875	19841.05078125	37450.3515625	13165.624023438	19046.318359375
O75582	Ribosomal protein S6 kinase alpha-5	0	RPS6KA5	7897.83203125	9500.775390625	9002.7099609375	10582.970703125	10402.381835938	7820.98828125	10424.810546875	11157.318359375	11218.966796875	8520.564453125	9398.72265625	8539.05078125
O75586;O75586-2	Mediator of RNA polymerase II transcription subunit 6;Isoform 2 of Mediator of RNA polymerase II transcription subunit 6	0.00791812	MED6	7430.0112304688	9114.1806640625	7060.1938476562	9305.283203125	4446.7875976562	NaN	6644.5209960938	7461.9096679688	9434.8564453125	8182.7451171875	11279.711914062	5949.7885742188
O75592;O75592-2	E3 ubiquitin-protein ligase MYCBP2;Isoform 2 of E3 ubiquitin-protein ligase MYCBP2	0	MYCBP2	73496.8125	75859.9765625	68212.296875	74644.09375	71455.109375	60705.99609375	71986.3203125	81025.796875	67529.171875	73435.328125	77495.828125	68840.03125
O75596	C-type lectin domain family 3 member A	0	CLEC3A	14853.48046875	20495.662109375	19358.677734375	15170.712890625	15690.604492188	13134.794921875	16893.2421875	25300.330078125	10485.780273438	17923.83203125	16662.97265625	14707.646484375
O75607	Nucleoplasmin-3	0	NPM3	11571.4765625	6407.4985351562	8866.294921875	3947.6608886719	6696.9086914062	8504.48828125	10412.397460938	1107.8282470703	7552.8354492188	8624.224609375	9086.0966796875	14310.248046875
O75608;O75608-2	Acyl-protein thioesterase 1;Isoform 2 of Acyl-protein thioesterase 1	0	LYPLA1	87342.2890625	92839.7421875	91097.0546875	76101.546875	70558.890625	95517.484375	69895.7109375	76655.9609375	17510.576171875	102180.609375	68660.234375	107838.4140625
O75616	GTPase Era, mitochondrial	0	ERAL1	7942.181640625	3711.6821289062	3344.8315429688	NaN	995.44580078125	5604.7270507812	3691.5578613281	3937.8015136719	4903.7353515625	3865.2624511719	1946.2396240234	4262.6782226562
O75628	GTP-binding protein REM 1	0.00892343	REM1	25242.375	10773.884765625	11162.250976562	NaN	5518.345703125	8994.35546875	6918.6713867188	5223.7451171875	12825.045898438	19052.55078125	9892.8232421875	5556.1201171875
O75629	Protein CREG1	0.000300436	CREG1	31928.494140625	26500.58984375	22610.265625	12582.391601562	24779.8203125	30202.1875	25277.134765625	19301.0078125	14380.977539062	25855.443359375	31071.724609375	18850.705078125
O75638	Cancer/testis antigen 2	0.00322548	CTAG2	18087.921875	10687.37890625	9134.1416015625	9734.9208984375	7680.3203125	8732.880859375	8965.2568359375	7740.2739257812	13755.745117188	12070.411132812	11836.091796875	14474.525390625
O75643	U5 small nuclear ribonucleoprotein 200 kDa helicase	0	SNRNP200	125619.859375	88777.859375	80858.7109375	78651.9453125	78124.0078125	70977.6953125	88928.71875	99191.4921875	94565.875	91320.75	100341.2890625	92526
O75648-2;O75648-3	Isoform 2 of Mitochondrial tRNA-specific 2-thiouridylase 1;Isoform 3 of Mitochondrial tRNA-specific 2-thiouridylase 1	0.00110511	TRMU	35277.734375	43954.98046875	68803.1875	64393.625	68844.7109375	71354.2578125	46473.5390625	77889.1640625	244408.609375	67611.9765625	112926.2734375	45862.65234375
O75663	TIP41-like protein	0	TIPRL	8387.681640625	9153.6669921875	12339.369140625	9281.123046875	9429.875	13103.305664062	11465.408203125	9115.3271484375	5516.8969726562	9800.4267578125	8483.79296875	11579.360351562
O75674;O75674-2;O75674-3	TOM1-like protein 1;Isoform 2 of TOM1-like protein 1;Isoform 3 of TOM1-like protein 1	0.000300436	TOM1L1	24358.1015625	25888.310546875	27376.943359375	30606.197265625	33013.00390625	23040.380859375	27786.537109375	18368.19921875	18079.388671875	28349.958984375	40637.66015625	25449.146484375
O75683	Surfeit locus protein 6	0.000300436	SURF6	62913.18359375	52753.05859375	40947.80859375	61416.2734375	60600.7578125	43459.9453125	65870.8984375	43475.015625	65173.80078125	58995.58203125	62428.44921875	49758.9765625
O75688-3	Isoform Beta-X of Protein phosphatase 1B	0	PPM1B	18843.0234375	20000.578125	13214.58984375	11578.416015625	14375.889648438	8903.1953125	17027.6328125	22892.296875	19474.49609375	22036	16950.14453125	13470.1484375
O75688;O75688-2;O75688-4	Protein phosphatase 1B;Isoform Beta-2 of Protein phosphatase 1B;Isoform 4 of Protein phosphatase 1B	0	PPM1B	4219.6567382812	7286.4345703125	7411.2119140625	7169.4624023438	7219.3037109375	9060.3134765625	6834.1098632812	6559.2084960938	763.10473632812	7637.6069335938	3980.8325195312	8007.7788085938
O75691	Small subunit processome component 20 homolog	0	UTP20	410959.125	288653.65625	240702.3125	234863.765625	224309.46875	185052.875	275866.65625	346791.28125	283318.4375	347036.625	251574.578125	312032.03125
O75694	Nuclear pore complex protein Nup155	0	NUP155	43930.2109375	28542.986328125	25732.37890625	22363.9296875	17981.02734375	18569.841796875	21946.03125	30988.990234375	26243.099609375	30361.103515625	26517.888671875	30519.9296875
O75695	Protein XRP2	0	RP2	21828.12890625	28794.25	27418.474609375	26749.220703125	28115.6015625	22802.70703125	31349.603515625	27345.890625	18051.333984375	26852.470703125	18973.203125	25923.408203125
O75712	Gap junction beta-3 protein	0.000626959	GJB3	7753.4692382812	6598.1166992188	3124.044921875	14469.369140625	9025.048828125	13148.143554688	NaN	7320.3247070312	NaN	4356.48828125	10340.678710938	1103.2087402344
O75715	Epididymal secretory glutathione peroxidase	0.00114956	GPX5	7226.615234375	10153.341796875	9755.658203125	8764.140625	10332.790039062	8527.7314453125	8631.9794921875	12245.217773438	9901.50390625	12161.297851562	10544.962890625	10323.59765625
O75717	WD repeat and HMG-box DNA-binding protein 1	0	WDHD1	120164.9765625	86905.7109375	122438.671875	94703.046875	117191.6484375	113500.9453125	127689.8359375	97739.859375	122436.8046875	110991.0859375	93832.6015625	123728.53125
O75718	Cartilage-associated protein	0.00114956	CRTAP	3414.5251464844	25449.0390625	14231.068359375	11602.244140625	15224.67578125	9230.265625	17676.806640625	13286.614257812	12009.759765625	32491.23046875	20579.396484375	10092.362304688
O75746	Calcium-binding mitochondrial carrier protein Aralar1	0	SLC25A12	58648.22265625	51240.3203125	32492.478515625	16074.078125	22531.8828125	31178.7890625	30441.029296875	78453.8203125	45783.41796875	45933.63671875	36960.73828125	29762.625
O75747	Phosphatidylinositol 4-phosphate 3-kinase C2 domain-containing subunit gamma	0.000626959	PIK3C2G	43011.84375	33532.609375	33967.34375	39140.80859375	38902.48046875	35205.10546875	34423.62109375	39103.4921875	34977.73046875	34766.10546875	47730.1484375	31959.87109375
O75764	Transcription elongation factor A protein 3	0	TCEA3	12121.627929688	10336.34375	12538.205078125	10569.057617188	7068.1020507812	4786.6357421875	9612.197265625	12255.350585938	12170.322265625	9785.255859375	10040.026367188	12257.961914062
O75771;O75771-4;O75771-8	DNA repair protein RAD51 homolog 4;Isoform 4 of DNA repair protein RAD51 homolog 4;Isoform 8 of DNA repair protein RAD51 homolog 4	0.0044506	RAD51D	4824.1884765625	7587.2314453125	9505.19140625	10636.3203125	10435.619140625	6172.93359375	9625.4462890625	9677.45703125	5815.5454101562	9152.6669921875	6861.6552734375	6391.4233398438
O75787;O75787-2	Renin receptor;Isoform 2 of Renin receptor	0.000422773	ATP6AP2	11872.301757812	10033.009765625	9753.4892578125	9899.96875	9349.4990234375	4805.6982421875	11967.043945312	7768.6918945312	11815.928710938	8381.404296875	7399.8500976562	4224.732421875
O75791	GRB2-related adapter protein 2	0	GRAP2	27280.37890625	22672.1640625	15190.0703125	18518.857421875	22440.3125	20990.365234375	19545.451171875	18138.78125	19155.33984375	26530.126953125	23773.107421875	25494.04296875
O75792	Ribonuclease H2 subunit A	0	RNASEH2A	41563.9609375	49594.91015625	47991.81640625	55204.4140625	43712.40625	49891.93359375	38162.61328125	42168.796875	35267.8203125	46473.1171875	39922.26953125	44051.703125
O75794	Cell division cycle protein 123 homolog	0	CDC123	6090.08984375	3717.5395507812	3412.8251953125	1349.5069580078	2300.1953125	3009.0268554688	2782.4494628906	8113.0112304688	4795.2709960938	3053.3212890625	3806.3215332031	2829.830078125
O75795	UDP-glucuronosyltransferase 2B17	0.00286592	UGT2B17	104930.140625	73347.3671875	11458.748046875	153383.0625	13484.154296875	11479.375976562	9860.4970703125	11073.854492188	9637.208984375	40597.359375	12539.798828125	10361.10546875
O75807-2	Isoform 2 of Protein phosphatase 1 regulatory subunit 15A	0.000300436	PPP1R15A	7913.1181640625	4759.609375	5736.2485351562	2948.7326660156	4507.7709960938	4489.6108398438	6103.5522460938	5084.1328125	2006.7983398438	7686.625	8176.1015625	8466.3125
O75808	Calpain-15	0	CAPN15	49807.12890625	30392.60546875	36248.125	36717.890625	32860.2265625	29415.029296875	34421.1171875	39341.93359375	23019.453125	49229.21484375	33799.79296875	34327.0859375
O75817	Ribonuclease P protein subunit p20	0.000300436	POP7	5353.4213867188	5733.05078125	3443.5998535156	5675.6171875	5233.3491210938	3857.1674804688	4768.7583007812	4533.1577148438	2153.3151855469	6036.916015625	5408.9116210938	5160.5649414062
O75818;O75818-2	Ribonuclease P protein subunit p40;Isoform 2 of Ribonuclease P protein subunit p40	0	RPP40	10324.573242188	11034.673828125	12127.577148438	11701.724609375	10429.751953125	10648.473632812	9976.890625	8403.4716796875	11208.434570312	12506.303710938	10471.012695312	10311.594726562
O75820-2	Isoform 2 of Zinc finger protein 189	0	ZNF189	6202.138671875	8898.5615234375	10406.473632812	7711.1469726562	9837.81640625	10039.436523438	9337.5888671875	7868.6333007812	NaN	9491.4560546875	12148.026367188	7995.30078125
O75821	Eukaryotic translation initiation factor 3 subunit G	0	EIF3G	83594.9296875	75132.3203125	88073.015625	80092.5625	102367.7734375	106332.5546875	94308	63889.7578125	64001.62890625	73902.375	100018.1640625	79977.921875
O75822	Eukaryotic translation initiation factor 3 subunit J	0	EIF3J	110389.3046875	111443.7109375	148950.53125	130913.25	137495.640625	182699.703125	143832.75	87514.4921875	20874.89453125	117104.0703125	146356.84375	105991.7265625
O75828	Carbonyl reductase [NADPH] 3	0.00173837	CBR3	27151.125	38095.72265625	33969.70703125	35139.44921875	40498.05859375	9739.1650390625	20832.421875	25000.248046875	26314.28125	27450.265625	12721.109375	36151.71875
O75830	Serpin I2	0.00847784	SERPINI2	70889.484375	20743.767578125	12212.270507812	29461.865234375	11637.8125	14514.739257812	13184.782226562	18664.853515625	23805.146484375	3162.2294921875	19532.572265625	20880.580078125
O75832	26S proteasome non-ATPase regulatory subunit 10	0	PSMD10	8472.7275390625	10702.21875	7420.1323242188	10189.732421875	7937.8212890625	9722.0498046875	9309.4599609375	5598.759765625	11254.836914062	7381.041015625	5854.4321289062	8331.138671875
O75843	AP-1 complex subunit gamma-like 2	0	AP1G2	32955.375	36760.91796875	27186.248046875	29162.263671875	29307.83984375	25114.017578125	26412.966796875	32326.8046875	32127.60546875	35467.35546875	30099.736328125	32918.3359375
O75844	CAAX prenyl protease 1 homolog	0	ZMPSTE24	38445.7421875	30808.666015625	18763.908203125	16070.625976562	24122.064453125	15654.93359375	32056.119140625	23547.171875	28469.259765625	39622.34765625	36397.109375	24682.66796875
O75874	Isocitrate dehydrogenase [NADP] cytoplasmic	0	IDH1	89060.3203125	103473.8828125	96165.9296875	92084.9375	94041.703125	83433.9609375	101030.171875	118057.015625	80706.40625	95784.6875	88464.1484375	84823.7109375
O75879	Glutamyl-tRNA(Gln) amidotransferase subunit B, mitochondrial	0.000300436	GATB	65314.765625	36967	56915.546875	53079.18359375	70064.8046875	47144.36328125	52440.63671875	65939.0625	59760.875	83164.984375	69205.4296875	50261.6015625
O75880	Protein SCO1 homolog, mitochondrial	0	SCO1	31239.96875	27696.951171875	27134.4140625	25041.345703125	20634.81640625	21963.904296875	22075.275390625	45872.89453125	33117.19140625	22444.240234375	29702.376953125	24508.130859375
O75881	Cytochrome P450 7B1	0.00114956	CYP7B1	4536.2758789062	5938.2958984375	5954.6215820312	6560.548828125	7615.4951171875	5709.9306640625	5320.5244140625	4319.9077148438	7409.9814453125	6545.5654296875	7646.4750976562	4688.30078125
O75884	Serine hydrolase RBBP9	0	RBBP9	18859.4375	19357.3359375	17504.23828125	15475.510742188	17557.517578125	23104.435546875	18976.232421875	11030.524414062	11289.1875	21945.31640625	5892.3989257812	13223.033203125
O75886	Signal transducing adapter molecule 2	0	STAM2	83122.265625	62291.0859375	93332.8125	101604.546875	94768.375	90038.25	92423.8046875	74963.9140625	89855.3515625	73001.9609375	82205.3203125	84374.6328125
O75891-3	Isoform 3 of Cytosolic 10-formyltetrahydrofolate dehydrogenase	0.000163079	ALDH1L1	30813.873046875	34531.45703125	47735.734375	40518.8125	37328.6640625	30720.478515625	51542.64453125	38111.82421875	31059.302734375	38661.1171875	55696.6796875	32654.5
O75900-3	Isoform 3 of Matrix metalloproteinase-23	0.000422773	MMP23B	65687.7109375	75164.484375	66959.78125	58749.30859375	60898	64060.25	78795.0234375	72857.484375	62520.15234375	80028.6015625	64206.83984375	58478.296875
O75908;O75908-2;O75908-4	Sterol O-acyltransferase 2;Isoform 2 of Sterol O-acyltransferase 2;Isoform 4 of Sterol O-acyltransferase 2	0.000626959	SOAT2	121657.3359375	79284.890625	136440.6875	165135.8125	63163.34375	80514.9453125	120423.734375	117648.0546875	72001.7421875	86604.25	104182.84375	101175.234375
O75909;O75909-4	Cyclin-K;Isoform 4 of Cyclin-K	0	CCNK	14889.060546875	12850.33203125	10061.206054688	12902.755859375	11788.5078125	12266.9140625	11399.131835938	9843.884765625	4589.1459960938	11235.879882812	14284.314453125	11639.510742188
O75912	Diacylglycerol kinase iota	0	DGKI	201993.140625	168483.984375	200647.703125	207552.3125	284014.375	188764	173808.484375	149047.1875	187585.671875	340692.46875	268010.5625	253639.828125
O75915	PRA1 family protein 3	0.000300436	ARL6IP5	104471.828125	117050.2734375	58772.24609375	66425.8984375	87791.390625	43448.5546875	80597.1015625	158317.59375	62196.65625	116502.0078125	90367.6484375	65905.8125
O75916;O75916-4;O75916-5	Regulator of G-protein signaling 9;Isoform 4 of Regulator of G-protein signaling 9;Isoform 5 of Regulator of G-protein signaling 9	0	RGS9	198524.484375	198810.046875	278180.65625	275822.09375	160995.234375	181255.203125	163881.875	149817.6875	183232.609375	152102.0625	143225.28125	258761.984375
O75925	E3 SUMO-protein ligase PIAS1	0.000163079	PIAS1	35239.3515625	35449.1484375	31280.2734375	31246.40234375	27614.498046875	17861.095703125	28617.228515625	31761.703125	33085.52734375	35273.5234375	36802.29296875	29438.38671875
O75928-2	Isoform PIAS2-alpha of E3 SUMO-protein ligase PIAS2	0.00268069	PIAS2	30356.783203125	11604.565429688	10353.173828125	8906.8056640625	9654.609375	7767.5346679688	11664.708007812	8146.4501953125	NaN	19283.490234375	7380.4404296875	11309.51171875
O75934	Pre-mRNA-splicing factor SPF27	0	BCAS2	46584.796875	38223.83203125	42441.1484375	42105.0078125	37899.04296875	28209.28125	44091.359375	33464.5	41786.2109375	39021.421875	51260.19921875	34782.44921875
O75935;O75935-3	Dynactin subunit 3;Isoform 3 of Dynactin subunit 3	0	DCTN3	51842.73046875	53220.359375	52648.10546875	64499.21875	52679.74609375	56352.73828125	45157.6875	49452.2578125	76467.46875	60996.0625	46521.52734375	66388.921875
O75937	DnaJ homolog subfamily C member 8	0	DNAJC8	57451.83203125	77387.953125	129794.8515625	122524.3203125	136870.296875	111238.5234375	119853.2421875	67863.1953125	95028.3828125	71282.453125	127910.734375	75019.1171875
O75940	Survival of motor neuron-related-splicing factor 30	0	SMNDC1	24716.759765625	16359.884765625	28472.380859375	29774.646484375	31301.73828125	24837.283203125	33782.453125	17203.845703125	6776.3149414062	24247.498046875	22273.560546875	25602.673828125
O75943;O75943-2	Cell cycle checkpoint protein RAD17;Isoform 2 of Cell cycle checkpoint protein RAD17	0	RAD17	85852.9296875	82883.84375	88870.75	103112.4140625	80570.59375	93168.265625	82000.375	73489.3671875	71077.015625	96409.96875	73590.3671875	87871.8203125
O75947	ATP synthase subunit d, mitochondrial	0.000163079	ATP5PD	283183.1875	219156.03125	205970.953125	218438.40625	231408.421875	181615.140625	255204.46875	305907.90625	231656.765625	246949.984375	289135.5625	177969.21875
O75949	Transmembrane protein FAM155B	0	FAM155B	27459.875	25161.630859375	18156.0390625	23276.158203125	31769.58984375	26342.068359375	28278.29296875	20429.474609375	17159.029296875	27585.09765625	22582.080078125	20130.55078125
O75952-5	Isoform 5 of Calcium-binding tyrosine phosphorylation-regulated protein	0.000626959	CABYR	27827.166015625	26068.126953125	44548.40234375	46739.671875	31739.888671875	56991.515625	43519.6640625	47596.83984375	52789.22265625	30197.2265625	34905.52734375	33266.74609375
O75952-6	Isoform 6 of Calcium-binding tyrosine phosphorylation-regulated protein	0.00259175	CABYR	7533.8676757812	NaN	NaN	6222.0600585938	NaN	NaN	4762.0625	NaN	NaN	NaN	NaN	NaN
O75952;O75952-2;O75952-4	Calcium-binding tyrosine phosphorylation-regulated protein;Isoform 2 of Calcium-binding tyrosine phosphorylation-regulated protein;Isoform 4 of Calcium-binding tyrosine phosphorylation-regulated protein	0.000863984	CABYR	22177.744140625	27021.74609375	29564.818359375	37593.28125	28897.875	58876.109375	41011.76171875	28783.037109375	27360.279296875	38587.44921875	28430.904296875	33412.1640625
O75955	Flotillin-1	0	FLOT1	133637.296875	104452.609375	74516.7578125	92385.0625	164321.140625	74329.46875	112638.6640625	128324.0390625	112946.890625	86006.84375	78491.1640625	72347.3046875
O75962;O75962-2;O75962-4	Triple functional domain protein;Isoform 2 of Triple functional domain protein;Isoform 4 of Triple functional domain protein	0	TRIO	113029.4296875	98173.2109375	133424	137271.421875	126978.4453125	111534.7421875	130851.9140625	128304.1484375	86840.7421875	114423.4453125	136524.84375	98370.3984375
O75964	ATP synthase subunit g, mitochondrial	0	ATP5MG	354176.6875	268478.15625	215801.921875	170737.75	173335.875	197985.609375	208442.640625	416239.625	360319.90625	281586.71875	254908.4375	177370.21875
O75995	SAM and SH3 domain-containing protein 3	0	SASH3	30873.869140625	37102.84765625	49988.7734375	43876.48828125	45529.01953125	54842.00390625	61700.51171875	39166.265625	39560.28125	26505.447265625	41321.20703125	38559.76171875
O76000	Putative olfactory receptor 2B3	0	OR2B3	28176.52734375	41409.93359375	52042.6171875	45155.4140625	38703.89453125	33934.97265625	36856.62109375	31948.578125	36207.65234375	53105.40625	48693.35546875	62060.48828125
O76003	Glutaredoxin-3	0	GLRX3	92561.8046875	76224.6328125	116482.546875	95243.1796875	86559.078125	106348.4375	93075.8671875	53073.41796875	119398.2109375	79324.1796875	78891.0859375	125642.7265625
O76009	Keratin, type I cuticular Ha3-I	0.000163079	KRT33A	23315.5390625	19258.408203125	7132.7568359375	2263.10546875	7412.4223632812	5407.7373046875	10034.844726562	9615.4833984375	9815.033203125	16611.392578125	17003.7109375	7619.6962890625
O76011	Keratin, type I cuticular Ha4	0	KRT34	NaN	NaN	NaN	NaN	NaN	NaN	3199.3542480469	NaN	10786.42578125	NaN	NaN	NaN
O76013;O76013-2	Keratin, type I cuticular Ha6;Isoform 2 of Keratin, type I cuticular Ha6	0.00268069	KRT36	56851.00390625	43674.1171875	38246.19140625	39551.5703125	67774.625	32944.95703125	66638.75	58512.50390625	69588.2578125	63297.72265625	66815.6875	31986.2578125
O76021	Ribosomal L1 domain-containing protein 1	0	RSL1D1	532122.125	295923.5	255338.546875	205827.453125	288621.9375	254593.953125	327860.96875	335210.15625	181758.828125	366195.78125	342672.28125	341825.71875
O76024	Wolframin	0.000626959	WFS1	40967.3125	59304.80859375	15813.251953125	37603.2890625	29578.142578125	48429.9375	35775.80078125	53154.44140625	41653.8046875	32121.17578125	37518.5625	32810.8984375
O76031	ATP-dependent Clp protease ATP-binding subunit clpX-like, mitochondrial	0	CLPX	27735.30859375	14315.94140625	16975.8671875	10323.174804688	9622.064453125	12692.59765625	12735.120117188	13927.340820312	19261.50390625	14813.715820312	13291.0625	16489.66796875
O76038	Secretagogin	0.00114956	SCGN	32891.45703125	27713.748046875	32885.9609375	18649.435546875	23954.345703125	22434.564453125	25388.609375	39253.42578125	46603.98828125	40300.87109375	30741.529296875	38167.52734375
O76041	Nebulette	0	NEBL	46432.82421875	42777.51171875	52414.1875	46614.61328125	44466.8984375	42719.3359375	55709.27734375	30434.853515625	28898.380859375	46634.01171875	54694.50390625	47174.296875
O76041-2	Isoform 2 of Nebulette	0.00153458	NEBL	1845.3731689453	6642.3364257812	NaN	NaN	NaN	5207.7290039062	5127.1987304688	NaN	NaN	9979.259765625	2033.8149414062	NaN
O76042	Putative uncharacterized protein encoded by ERC2-IT1	0.00221566	ERC2-IT1	65244.54296875	45232.76953125	75429.8203125	83835.3515625	111505.3359375	83276.2734375	116731.546875	51800.85546875	63590.45703125	63985.57421875	124013.140625	74738.9765625
O76071	Probable cytosolic iron-sulfur protein assembly protein CIAO1	0.000300436	CIAO1	7904.7294921875	10922.793945312	6756.7744140625	5878.2485351562	9042.7109375	9530.4326171875	6594.6328125	4560.013671875	5816.193359375	10100.581054688	6415.283203125	10511.71484375
O76074;O76074-2	cGMP-specific 3',5'-cyclic phosphodiesterase;Isoform PDE5A2 of cGMP-specific 3',5'-cyclic phosphodiesterase	0	PDE5A	33392.375	31987.560546875	38927.34375	38813.0234375	38846.5703125	25822.890625	39156.234375	29221.62109375	4681.0454101562	39471.8046875	28499.56640625	22905.736328125
O76081	Regulator of G-protein signaling 20	0.00114956	RGS20	5799.5849609375	10654.754882812	3826.2165527344	8500.1337890625	10198.388671875	6011.6005859375	7839.623046875	8898.7294921875	6134.951171875	NaN	6970.587890625	NaN
O76090	Bestrophin-1	0.00240284	BEST1	153464.375	145391.921875	127248.765625	348277.6875	143150.59375	111498.4609375	142587.03125	162040.328125	91202.15625	113677.9765625	359651.8125	116950.484375
O76094	Signal recognition particle subunit SRP72	0	SRP72	242177.390625	299124.90625	226103.984375	245706.90625	175011.84375	227630.8125	235007.109375	237953.96875	232764.578125	271518.375	209004.703125	238353.203125
O76095;O76095-2	Protein JTB;Isoform 2 of Protein JTB	0	JTB	44558.53125	56131.4296875	34663.09765625	44121.7109375	43233.65234375	45930.5234375	46221.24609375	40026.56640625	38511.96875	40109.828125	32670.2578125	39466.21875
O77932	Decapping and exoribonuclease protein	0.00332192	DXO	35597.04296875	57108.3828125	79044.0625	82090.7890625	68699.0546875	85047.7421875	71161.046875	69354.53125	25502.734375	43378.59765625	62774.98828125	56433.4765625
O94759-2	Isoform 2 of Transient receptor potential cation channel subfamily M member 2	0	TRPM2	82993.9453125	99040.3203125	91001.984375	101868.2734375	78517.484375	74427.625	85030.0078125	93037.5078125	80459.2265625	98296.171875	75355.1640625	91703.84375
O94760	N(G),N(G)-dimethylarginine dimethylaminohydrolase 1	0.000300436	DDAH1	18504.34765625	20494.76171875	21755.029296875	17230.056640625	18845.177734375	10327.227539062	18520.58203125	21084.19921875	21468.71875	19421.853515625	15063.444335938	22380.53515625
O94762	ATP-dependent DNA helicase Q5	0.000163079	RECQL5	46131.9296875	48805.48828125	49458.23828125	50058.60546875	72898.9375	36625.87109375	59261.27734375	68909.421875	33622.73046875	51127.47265625	76163.53125	44700.3828125
O94763;O94763-2;O94763-3;O94763-4	Unconventional prefoldin RPB5 interactor 1;Isoform 2 of Unconventional prefoldin RPB5 interactor 1;Isoform 3 of Unconventional prefoldin RPB5 interactor 1;Isoform 4 of Unconventional prefoldin RPB5 interactor 1	0.000300436	URI1	192265.109375	235360.640625	149999.875	114593.796875	227688.46875	148137.4375	212537.203125	177634.484375	108634.328125	253892.140625	196800.203125	148493.171875
O94766	Galactosylgalactosylxylosylprotein 3-beta-glucuronosyltransferase 3	0	B3GAT3	17682.15625	17504.66796875	16800.384765625	20743.84375	18292.06640625	13438.2734375	16645.677734375	25504.388671875	24704.052734375	20385.162109375	18566.21875	16606.556640625
O94768	Serine/threonine-protein kinase 17B	0.000422773	STK17B	12415.237304688	13748.166992188	13514.995117188	11507.427734375	10991.98828125	15857.780273438	14888.915039062	9375.20703125	16472.328125	15692.403320312	9938.0390625	14776.008789062
O94769;O94769-2	Extracellular matrix protein 2;Isoform 2 of Extracellular matrix protein 2	0.00221566	ECM2	122036.953125	99249.859375	145920.96875	146585	182520.9375	114300.0234375	183715.65625	143419.328125	38833.96875	162921.6875	150631.40625	117096.640625
O94776	Metastasis-associated protein MTA2	0	MTA2	83908.5546875	74723.6875	65766.109375	60685.296875	72821.375	68763.78125	80972.6640625	64719.77734375	90314.46875	91867.0078125	82835.7890625	92626.0546875
O94779;O94779-2	Contactin-5;Isoform 2 of Contactin-5	0	CNTN5	74086.375	74022.1171875	105859.828125	106600.4296875	91382.8125	100243.734375	80687.9453125	80725.546875	103540.4609375	123150.4765625	102986.75	112462.7890625
O94782	Ubiquitin carboxyl-terminal hydrolase 1	0.00322548	USP1	6261.7353515625	8331.0244140625	7034.6684570312	8154.6958007812	6904.7543945312	18144.83203125	13513.006835938	7164.3598632812	17613.232421875	11566.385742188	8321.587890625	11027.608398438
O94788;O94788-2;O94788-3;O94788-4	Retinal dehydrogenase 2;Isoform 2 of Retinal dehydrogenase 2;Isoform 3 of Retinal dehydrogenase 2;Isoform 4 of Retinal dehydrogenase 2	0.00847784	ALDH1A2	57512.20703125	47711.05078125	50032.85546875	58666.87890625	47025.81640625	49565.953125	37961.18359375	51266.43359375	43355.02734375	54307.48046875	49710.69140625	51261.56640625
O94804	Serine/threonine-protein kinase 10	0	STK10	25112.9765625	40473.40625	32999.07421875	43202.12109375	39068.5625	39406	32371.15625	39270.37109375	40906.99609375	29333.021484375	24964.171875	33609.3671875
O94805	Actin-like protein 6B	0	ACTL6B	24795.65625	19476.193359375	18689.302734375	16605.107421875	12329.84375	13381.895507812	27549.138671875	24278.232421875	18354.6484375	20547.646484375	20653.7265625	18757.6328125
O94806	Serine/threonine-protein kinase D3	0	PRKD3	5494.6489257812	4056.4272460938	3820.2509765625	2636.927734375	2953.1064453125	6430.0390625	3454.6623535156	3187.9489746094	2830.6125488281	1636.2717285156	3720.5520019531	3797.3266601562
O94811	Tubulin polymerization-promoting protein	0.00194007	TPPP	11485.995117188	13520.78515625	12626.224609375	8884.6962890625	14918.29296875	12737.237304688	9412.4375	14355.65234375	5317.3481445312	12906.5234375	16824.703125	11713.755859375
O94813;O94813-2;O94813-3	Slit homolog 2 protein;Isoform 2 of Slit homolog 2 protein;Isoform 3 of Slit homolog 2 protein	0	SLIT2	294823.9375	265753.375	225357.3125	261907.703125	263092.40625	261296.453125	236478.171875	292815.8125	229395.515625	299159.59375	319830.75	256233.578125
O94819	Kelch repeat and BTB domain-containing protein 11	0.000300436	KBTBD11	135778.625	146304.25	141667.640625	145891.203125	138629.609375	142709.125	159483.6875	120176.5625	138529.84375	170611.21875	163136.5	149998.90625
O94822-3	Isoform 3 of E3 ubiquitin-protein ligase listerin	0	LTN1	40472.32421875	28376.439453125	28357.697265625	31728.201171875	31864.6796875	27818.154296875	25078.853515625	22682.541015625	31734.712890625	48327.91015625	30664.90625	33755.1796875
O94823	Probable phospholipid-transporting ATPase VB	0.000626959	ATP10B	77568.6484375	82990.6171875	76928.671875	66922.875	80596.4140625	99792.796875	85658.0703125	57012.4296875	83156.84375	98325.21875	90535.203125	100067.765625
O94826	Mitochondrial import receptor subunit TOM70	0	TOMM70	65974.796875	46291.58203125	27748.501953125	28859.0546875	25168.123046875	31900.857421875	30167.0703125	41887.1953125	34327.15234375	42702.1875	31513.8203125	40417.10546875
O94829	Importin-13	0.00114956	IPO13	78503.15625	58652.7265625	22315.783203125	NaN	55038.94140625	38673.40625	58551.65625	41386.2421875	35340.8125	61245.96484375	53503.7109375	49649.02734375
O94830	Phospholipase DDHD2	0	DDHD2	58768.4609375	34419.21875	38443.68359375	38001.84375	23954.203125	42939.26171875	24873.341796875	29569.50390625	NaN	15504.52734375	30614.033203125	32109.7421875
O94832	Unconventional myosin-Id	0	MYO1D	45424.78515625	41460.99609375	48708.625	47944.2109375	38407.83984375	45052.47265625	46172.17578125	49234.25	54786.625	45896.86328125	44045.8515625	50828.64453125
O94842;O94842-2;O94842-3	TOX high mobility group box family member 4;Isoform 2 of TOX high mobility group box family member 4;Isoform 3 of TOX high mobility group box family member 4	0.00135532	TOX4	43169.6640625	31426.83984375	32554.255859375	32316.1015625	34937.91015625	30314.408203125	38367.9453125	24725.119140625	14871.595703125	32589.890625	34133.515625	40186.0859375
O94844	Rho-related BTB domain-containing protein 1	0.000626959	RHOBTB1	731686	619473	666109.9375	505007.15625	565550.5	426230.9375	498404	810160.6875	493526.1875	679684.0625	711949.125	568729.125
O94850	Dendrin	0.00221566	DDN	11956.83984375	9076.11328125	10077.50390625	11435.1484375	7843.0927734375	8206.9912109375	9897.0458984375	8137.73046875	8713.033203125	7185.5834960938	12488.306640625	7107.8276367188
O94851-2;O94851-4;O94851-6	Isoform 2 of [F-actin]-monooxygenase MICAL2;Isoform 4 of [F-actin]-monooxygenase MICAL2;Isoform 6 of [F-actin]-monooxygenase MICAL2	0.00213881	MICAL2	25763.958984375	27479.126953125	20160.064453125	26420.423828125	33502.33203125	18245.890625	30571.564453125	20186.099609375	10244.323242188	29662.81640625	30648.404296875	22782.6328125
O94851;O94851-3	[F-actin]-monooxygenase MICAL2;Isoform 3 of [F-actin]-monooxygenase MICAL2	0.000422773	MICAL2	32231.4453125	11197.704101562	19014.884765625	22547.337890625	11635.009765625	NaN	17846.69921875	16645.591796875	44254.33203125	15002.22265625	17557.875	6141.0590820312
O94854;O94854-2	Uncharacterized protein KIAA0754;Isoform 2 of Uncharacterized protein KIAA0754	0.00856428	KIAA0754	9436.251953125	9643.419921875	8257.4921875	5996.1743164062	8346.591796875	9377.9462890625	10142.649414062	6738.8237304688	8904.9326171875	3522.3208007812	9269.9052734375	17008.22265625
O94855;O94855-2	Protein transport protein Sec24D;Isoform 2 of Protein transport protein Sec24D	0	SEC24D	29286.064453125	32521.525390625	29695.978515625	25207.630859375	24257.96875	22704.43359375	30845.888671875	26698.84765625	23316.904296875	39291.48046875	23590.5078125	32253.51953125
O94856;O94856-10;O94856-11;O94856-13;O94856-3;O94856-5;O94856-6;O94856-7;O94856-8	Neurofascin;Isoform 10 of Neurofascin;Isoform 11 of Neurofascin;Isoform 13 of Neurofascin;Isoform 3 of Neurofascin;Isoform 5 of Neurofascin;Isoform 6 of Neurofascin;Isoform 7 of Neurofascin;Isoform 8 of Neurofascin	0.0044506	NFASC	12942.973632812	6741.4672851562	9043.6376953125	6931.7939453125	8444.12109375	3484.7917480469	8490.8505859375	8464.19140625	8794.3310546875	7687.9624023438	9212.1484375	4146.1240234375
O94868	F-BAR and double SH3 domains protein 2	0	FCHSD2	129569.9921875	128556.8125	116204.9140625	124168.015625	88756.8046875	147865.984375	98616.328125	105512.046875	134249.359375	149013.171875	93701.4453125	124116.515625
O94874	E3 UFM1-protein ligase 1	0	UFL1	97661.3125	131322.03125	106915.5390625	94922.921875	100276.09375	111140.515625	93309.71875	116816.1640625	125727.875	130177.1640625	104377.359375	112215.921875
O94875;O94875-10;O94875-11;O94875-12;O94875-2;O94875-3;O94875-4;O94875-7;O94875-8;O94875-9	Sorbin and SH3 domain-containing protein 2;Isoform 10 of Sorbin and SH3 domain-containing protein 2;Isoform 11 of Sorbin and SH3 domain-containing protein 2;Isoform 12 of Sorbin and SH3 domain-containing protein 2;Isoform 2 of Sorbin and SH3 domain-containing protein 2;Isoform 3 of Sorbin and SH3 domain-containing protein 2;Isoform 4 of Sorbin and SH3 domain-containing protein 2;Isoform 7 of Sorb…	0.00558112	SORBS2	NaN	NaN	NaN	NaN	NaN	NaN	NaN	526.22216796875	NaN	NaN	NaN	NaN
O94880-2	Isoform 2 of PHD finger protein 14	0.000626959	PHF14	32798.97265625	20558.060546875	11570.08984375	13719.58203125	16218.784179688	15606.619140625	18604.99609375	16680.892578125	12421.012695312	21789.34765625	19076.66015625	10864.53125
O94885	SAM and SH3 domain-containing protein 1	0	SASH1	33736.90625	30508.974609375	39909.15625	31023.564453125	36165.5078125	26913.20703125	33717.23046875	34956.83203125	55653.13671875	26360.75	31727.591796875	38989.19921875
O94886	CSC1-like protein 1	0.000626959	TMEM63A	36156.09765625	40794.2734375	35186.01171875	42247.296875	31622.3828125	25080.845703125	41657.73046875	69087.46875	47176.26953125	35943.953125	34968.31640625	27416.912109375
O94887	FERM, ARHGEF and pleckstrin domain-containing protein 2	0.000422773	FARP2	33255.0234375	31070.5625	33440.72265625	27912.26953125	37861.2421875	38861.95703125	36233.0703125	35805.74609375	17217.2109375	32635.59375	39415.9453125	27837.064453125
O94888	UBX domain-containing protein 7	0	UBXN7	17408.94140625	14876.930664062	24077.53125	22057.58203125	21150.44140625	17564.14453125	16382.5625	12457.538085938	21827.03515625	13622.728515625	19885.677734375	20290.6640625
O94892	Zinc finger protein 432	0	ZNF432	763114.8125	779678.625	851468.6875	980264.875	1059989.5	1187563.375	1064417.125	956343.8125	502896.34375	1087860.625	1154435.75	1016333.1875
O94900	Thymocyte selection-associated high mobility group box protein TOX	0	TOX	11387.809570312	5831.81640625	7823.5029296875	2785.5520019531	6890.3701171875	6996.3818359375	6440.8002929688	NaN	NaN	5163.09765625	6645.7905273438	6047.4252929688
O94901;O94901-5;O94901-6;O94901-8;O94901-9	SUN domain-containing protein 1;Isoform 5 of SUN domain-containing protein 1;Isoform 6 of SUN domain-containing protein 1;Isoform 8 of SUN domain-containing protein 1;Isoform 9 of SUN domain-containing protein 1	0.000300436	SUN1	9736.35546875	4972.681640625	8330.0009765625	10141.24609375	8896.69921875	3100.8369140625	8749.91796875	6109.0053710938	3141.8701171875	4213.7631835938	10204.111328125	NaN
O94903	Pyridoxal phosphate homeostasis protein	0	PLPBP	29783.009765625	36696.45703125	42636.11328125	42292.26953125	41565.53515625	45975.7265625	35448.53125	36100.4453125	43049.58984375	35870.34765625	28600.8359375	32542.90625
O94905	Erlin-2	0	ERLIN2	38264.68359375	25634.564453125	21808.609375	23676.267578125	39033.96875	21825.048828125	34188.3046875	37803.60546875	39238.30078125	28226.390625	31690.79296875	22453.671875
O94906	Pre-mRNA-processing factor 6	0	PRPF6	22394.701171875	19943.056640625	19633.98046875	12755.505859375	11249.317382812	20145.66796875	20747.142578125	21466.525390625	10774.515625	14118.74609375	21061.88671875	10832.7734375
O94906-2	Isoform 2 of Pre-mRNA-processing factor 6	0	PRPF6	199002.828125	149417.75	124367.1015625	117131.5546875	130503.015625	98285.515625	138067.71875	178213.484375	141998.203125	136050.765625	167020.25	115424.765625
O94910	Adhesion G protein-coupled receptor L1	0.000626959	ADGRL1	37575.78125	63672.4765625	78888.125	76195.25	66689.3515625	74625.3828125	43800.32421875	69839.6328125	62308.36328125	39531.40625	94847.828125	54701.94921875
O94911;O94911-3	ATP-binding cassette sub-family A member 8;Isoform 3 of ATP-binding cassette sub-family A member 8	0.00473279	ABCA8	24012.845703125	19409.91796875	21981.408203125	15817.654296875	27472.98828125	17837.69140625	23647.509765625	21150.068359375	13761.39453125	26344.001953125	26890.3828125	23406.931640625
O94913	Pre-mRNA cleavage complex 2 protein Pcf11	0	PCF11	243094.265625	173725.15625	186931.109375	165670.890625	193912.28125	134123.75	217771.328125	160530	168378.65625	205392.90625	192630	194930.90625
O94915	Protein furry homolog-like	0.000626959	FRYL	154449.546875	147531.984375	129782.578125	145724.015625	115074.609375	153423.171875	170488.140625	153668.890625	156031.0625	165302.578125	110861.9375	130390.890625
O94916;O94916-2;O94916-4;O94916-5	Nuclear factor of activated T-cells 5;Isoform A of Nuclear factor of activated T-cells 5;Isoform D of Nuclear factor of activated T-cells 5;Isoform E of Nuclear factor of activated T-cells 5	0.00135532	NFAT5	3128.5581054688	2441.0278320312	11995.35546875	6586.017578125	3111.5646972656	2626.0603027344	2630.4797363281	2208.9252929688	11554.458007812	1970.4888916016	4095.7282714844	2581.1552734375
O94919	Endonuclease domain-containing 1 protein	0	ENDOD1	75981.125	67861.890625	40197.39453125	39682.27734375	62652.48046875	34949.5546875	52527.97265625	32299.162109375	18848.384765625	58520.203125	62137.37109375	30137.14453125
O94925	Glutaminase kidney isoform, mitochondrial	0	GLS	5620.224609375	7454.3793945312	5769.2504882812	4412.2099609375	4090.96875	5148.53125	2819.6813964844	11275.776367188	6026.0356445312	3094.7861328125	3424.5139160156	5216.986328125
O94925-3	Isoform 3 of Glutaminase kidney isoform, mitochondrial	0	GLS	140432.734375	102896.625	95717.0546875	82271.2578125	56990.765625	91501.6328125	61778.40625	125619.6171875	75681.4609375	76826.3515625	72345.2890625	81700.5703125
O94933	SLIT and NTRK-like protein 3	0.000626959	SLITRK3	36229.60546875	46257.1328125	36232.60546875	38427.40234375	43625.68359375	39427.125	44467.83984375	35794.4453125	44113.6328125	56498.5078125	42108.5859375	47388.984375
O94941;O94941-2	RING finger protein 37;Isoform 2 of RING finger protein 37	0	UBOX5	13702.450195312	17532.181640625	18442.7109375	17697.005859375	17733.49609375	13261.06640625	17374.708984375	24202.16015625	9448.302734375	16696.02734375	13619.245117188	13189.004882812
O94953	Lysine-specific demethylase 4B	0	KDM4B	19900.853515625	28554.44140625	29262.857421875	29818.98046875	27789.248046875	28206.80859375	25887.62890625	25253.603515625	38214.08984375	32207.712890625	34417.54296875	25502.62109375
O94956;O94956-2;O94956-3;O94956-4	Solute carrier organic anion transporter family member 2B1;Isoform 2 of Solute carrier organic anion transporter family member 2B1;Isoform 3 of Solute carrier organic anion transporter family member 2B1;Isoform 4 of Solute carrier organic anion transporter family member 2B1	0.000163079	SLCO2B1	10926.467773438	10271.444335938	6232.3813476562	6999.796875	9626.0078125	10114.434570312	8126.4731445312	9083.3515625	11353.553710938	9483.0888671875	10804.404296875	6759.5991210938
O94964;O94964-2	Protein SOGA1;Isoform 2 of Protein SOGA1	0	SOGA1	97100.6953125	70854.140625	73554.4765625	71743.5859375	75403.1484375	92450.0625	83529.765625	57234.01171875	66427.578125	89685.1953125	70879.5703125	75825.796875
O94967;O94967-2;O94967-3;O94967-4	WD repeat-containing protein 47;Isoform 2 of WD repeat-containing protein 47;Isoform 3 of WD repeat-containing protein 47;Isoform 4 of WD repeat-containing protein 47	0	WDR47	53155.02734375	48129.62890625	59944.62890625	74781.59375	69904.125	46681.24609375	61882.33984375	45169.90234375	63566.3671875	52215.8359375	43661.984375	57970.10546875
O94973;O94973-2	AP-2 complex subunit alpha-2;Isoform 2 of AP-2 complex subunit alpha-2	0	AP2A2	25257.419921875	28770.693359375	23867.611328125	22327.27734375	17750.193359375	22117.849609375	23829.306640625	21034.494140625	26640.525390625	22365.337890625	18614.01953125	22139.88671875
O94979;O94979-4	Protein transport protein Sec31A;Isoform 4 of Protein transport protein Sec31A	0	SEC31A	29068.20703125	47282.83203125	39466.234375	38382.28125	32456.142578125	39760.0859375	37034.5703125	36767.34375	48698.98046875	46754.50390625	29372.818359375	41815.6640625
O94985;O94985-2	Calsyntenin-1;Isoform 2 of Calsyntenin-1	0.00221566	CLSTN1	7355.5688476562	4951.7348632812	9045.052734375	8294.1494140625	10931.618164062	9398.2724609375	8219.3212890625	7987.8452148438	5468.9326171875	5491.4448242188	8480.2900390625	8860.9755859375
O94986;O94986-3	Centrosomal protein of 152 kDa;Isoform 3 of Centrosomal protein of 152 kDa	0	CEP152	41580.8125	45170.94921875	55700.203125	53411.2421875	50125.765625	47089.59375	47402.06640625	58807.3828125	51977.90625	47176.07421875	46283.3984375	41796.02734375
O94989	Rho guanine nucleotide exchange factor 15	0.00398645	ARHGEF15	NaN	1340.9636230469	709.73004150391	1192.4719238281	3039.2573242188	1288.2867431641	NaN	3692.5270996094	4219.033203125	5515.2392578125	633.4443359375	7043.0556640625
O94991-2	Isoform 2 of SLIT and NTRK-like protein 5	0.00173837	SLITRK5	23097.251953125	36572.05859375	39348.04296875	37457.2421875	31341.115234375	43690.8046875	43171.31640625	32604.701171875	22641.55078125	35928.52734375	32432.59375	36806.06640625
O94992	Protein HEXIM1	0.000626959	HEXIM1	11511.390625	12577.059570312	13053.3203125	13418.462890625	18679.05859375	4910.2094726562	14736.094726562	22507.189453125	7671.2377929688	15178.959960938	15567.095703125	NaN
O94993	Transcription factor SOX-30	0.000422773	SOX30	45622.44140625	50725.61328125	49830.15234375	69340.0390625	60541.58203125	54061.73046875	45543.45703125	51713.9140625	50696.4453125	53943.27734375	54898.9921875	49148.44921875
O95049;O95049-3;O95049-4;O95049-5	Tight junction protein ZO-3;Isoform 3 of Tight junction protein ZO-3;Isoform 4 of Tight junction protein ZO-3;Isoform 6 of Tight junction protein ZO-3	0.00173837	TJP3	5095.025390625	5750.4848632812	6484.1499023438	5420.662109375	3519.4011230469	5899.2705078125	5500.169921875	4416.0302734375	NaN	5257.2231445312	4520.1538085938	6107.5590820312
O95057	GTP-binding protein Di-Ras1	0.00194007	DIRAS1	64267.93359375	92952.671875	24977.33984375	72507.0546875	93716.203125	71963.96875	107067.046875	74602.0625	133695.40625	71788.546875	35845.75	25066.609375
O95059	Ribonuclease P protein subunit p14	0.00114956	RPP14	3131.2082519531	NaN	9328.591796875	3586.7595214844	3757.533203125	NaN	6404.9155273438	4165.7670898438	NaN	11386.041015625	4553.3916015625	6264.501953125
O95069-2	Isoform 2 of Potassium channel subfamily K member 2	0.00286592	KCNK2	162102.421875	147659.046875	236350.4375	189372.875	189358.15625	268032	183433.125	145324.5	296015.90625	146929.578125	192131.6875	220777.515625
O95070	Protein YIF1A	0.000422773	YIF1A	6445.9057617188	7238.2290039062	4419.1220703125	1240.7153320312	NaN	NaN	4351.9311523438	8158.1953125	6378.4370117188	7073.5380859375	6780.8422851562	5068.3774414062
O95071;O95071-2	E3 ubiquitin-protein ligase UBR5;Isoform 2 of E3 ubiquitin-protein ligase UBR5	0	UBR5	45483.51953125	32991.33984375	41071.73046875	31954.396484375	33391.18359375	30668.890625	36378.35546875	21475.3515625	42633.984375	41189.59375	39111.90234375	44803.61328125
O95076	Homeobox protein aristaless-like 3	0.00114956	ALX3	99453.546875	57560.57421875	78004.1796875	66406.171875	30585.98828125	9469.9658203125	72906.5625	71642.4296875	89303.6875	66408.59375	30275.46875	80588.5234375
O95081	Arf-GAP domain and FG repeat-containing protein 2	0.00259175	AGFG2	11928.190429688	19620.828125	29258.50390625	17941.35546875	9922.1943359375	12103.283203125	13703.6328125	12235.262695312	43097.00390625	11495.435546875	7881.8383789062	20954.876953125
O95104	SR-related and CTD-associated factor 4	0	SCAF4	31814.8125	27701.91015625	24162.931640625	26017.818359375	27388.65625	26862.650390625	27808.0703125	22749.525390625	18154.564453125	30318.419921875	27336.0703125	27307.146484375
O95125	Zinc finger protein 202	0.000626959	ZNF202	42612.69921875	45282.79296875	54785.14453125	35096.39453125	61130.8125	66183.7578125	48767.77734375	32227.01953125	19801.419921875	63697.8671875	29981.142578125	65742.1875
O95136	Sphingosine 1-phosphate receptor 2	0.00114956	S1PR2	17175.486328125	14228.208984375	13575.326171875	12152.838867188	15616.109375	14603.631835938	16410.056640625	16373.29296875	13354.767578125	15801.068359375	13051.508789062	19304.3359375
O95139	NADH dehydrogenase [ubiquinone] 1 beta subcomplex subunit 6	0	NDUFB6	26914.96875	21519.486328125	24300.669921875	29475.666015625	30605.224609375	20976.345703125	23940.015625	30280.06640625	15864.16796875	21198.10546875	32375.087890625	16564.345703125
O95140	Mitofusin-2	0	MFN2	68049.5234375	55816.28125	45034.31640625	36576.28125	39606.35546875	36474.6796875	49499.84765625	67292.046875	67312.8671875	53584.26953125	37317.73828125	46022.15234375
O95155-3	Isoform 3 of Ubiquitin conjugation factor E4 B	0	UBE4B	16485.431640625	13249.791992188	16738.650390625	12641.873046875	14325.200195312	16046.5859375	13470.000976562	13905.380859375	19248.05078125	15336.002929688	17856.31640625	16993.64453125
O95159	Zinc finger protein-like 1	0	ZFPL1	14499.534179688	4893.890625	5582.021484375	2707.4248046875	6305.8129882812	4706.0380859375	7439.716796875	7870.4692382812	3732.2229003906	9900.306640625	6138.7661132812	6618.5952148438
O95163	Elongator complex protein 1	0.000300436	ELP1	19663.783203125	21482.794921875	22549.453125	18598.24609375	19965.044921875	17897.734375	22178.4375	17485.970703125	15274.033203125	21116.248046875	17197.765625	22070.20703125
O95167	NADH dehydrogenase [ubiquinone] 1 alpha subcomplex subunit 3	0.000163079	NDUFA3	16593.69140625	17484.015625	9728.9638671875	9210.306640625	9863.6181640625	5212.705078125	15076.297851562	22292.5	4419.3369140625	16506.205078125	12158.779296875	14380.669921875
O95168;O95168-2	NADH dehydrogenase [ubiquinone] 1 beta subcomplex subunit 4;Isoform 2 of NADH dehydrogenase [ubiquinone] 1 beta subcomplex subunit 4	0	NDUFB4	57822.60546875	46330.66796875	28611.171875	26448.1015625	33268.67578125	32475.107421875	32335.908203125	69196.84375	39187.0390625	39424.66015625	43950.375	26604.41015625
O95169	NADH dehydrogenase [ubiquinone] 1 beta subcomplex subunit 8, mitochondrial	0	NDUFB8	32457.759765625	24632.169921875	18992.87890625	19632.18359375	21559.326171875	21423.853515625	19813.44140625	35220.55078125	19329.9140625	25665.384765625	24194.07421875	21552.81640625
O95178	NADH dehydrogenase [ubiquinone] 1 beta subcomplex subunit 2, mitochondrial	0.00315457	NDUFB2	29592.005859375	46645.265625	43827.5078125	40905.8984375	41022.515625	26211.154296875	44072.5546875	65853.25	39465.71484375	53331.58984375	40661.7109375	39617.26953125
O95182	NADH dehydrogenase [ubiquinone] 1 alpha subcomplex subunit 7	0.000300436	NDUFA7	47513.98046875	30013.96875	27803.625	37579.29296875	28866.388671875	26049.0703125	45704.40234375	40779.9453125	6291.0317382812	34043.76171875	34808.8828125	30420.798828125
O95183	Vesicle-associated membrane protein 5	0	VAMP5	5300.03125	4804.955078125	3405.3479003906	4742.27734375	8738.6455078125	1540.3542480469	6357.5947265625	5061.2553710938	2934.8635253906	2711.9895019531	1764.5213623047	1721.0543212891
O95196-3	Isoform 3 of Chondroitin sulfate proteoglycan 5	0.0044506	CSPG5	18641.1796875	7329.6704101562	18454.255859375	18519.83203125	20645.453125	17242.390625	24367.529296875	NaN	31091.306640625	15573.680664062	20767.626953125	19927.04296875
O95197-3	Isoform 3 of Reticulon-3	0.00865218	RTN3	16755.658203125	NaN	NaN	NaN	NaN	NaN	NaN	NaN	NaN	NaN	NaN	9487.4775390625
O95197;O95197-2;O95197-7	Reticulon-3;Isoform 2 of Reticulon-3;Isoform 7 of Reticulon-3	0	RTN3	8293.51171875	9424.638671875	9384.884765625	8810.048828125	8666.7431640625	8937.0849609375	9537.23828125	8492.5654296875	8674.2919921875	8819.0849609375	10814.000976562	9589.3798828125
O95202	Mitochondrial proton/calcium exchanger protein	0	LETM1	50207.48046875	33488.88671875	29843.537109375	25949.830078125	22858.03125	27395.494140625	26416.41796875	44242.9609375	24629.57421875	30968.765625	31206.115234375	25351.30078125
O95206;O95206-2	Protocadherin-8;Isoform 2 of Protocadherin-8	0	PCDH8	45879.01953125	40229.11328125	17087.212890625	35063.8671875	45712	27613.69921875	44109.7734375	24223.193359375	34045.859375	29959.689453125	47124.1953125	43865.9140625
O95218;O95218-2	Zinc finger Ran-binding domain-containing protein 2;Isoform 2 of Zinc finger Ran-binding domain-containing protein 2	0	ZRANB2	39698.296875	39988.98046875	60747.984375	33370.12109375	54804.8515625	30765.5	49922.70703125	38110.51953125	86302.3984375	50379.375	43770.62109375	46995.8515625
O95219	Sorting nexin-4	0.00259175	SNX4	24638.49609375	33733.7265625	59527.17578125	61311.359375	54625.17578125	37367.4375	18411.12109375	60383.1171875	74667.0625	22299.388671875	45369.91796875	38755.00390625
O95229	ZW10 interactor	0	ZWINT	23753.279296875	27280.681640625	36080.625	35556.34765625	35631.41015625	33719.78125	35546.33203125	24973.21875	44689.68359375	27100.673828125	35221.90234375	34549.19140625
O95232	Luc7-like protein 3	0	LUC7L3	45067.11328125	42857.04296875	51172.046875	43167.80859375	50172.42578125	36966.38671875	54185.5078125	44798.91015625	51612.77734375	45899.1171875	44371.2109375	48880.7890625
O95236;O95236-2	Apolipoprotein L3;Isoform 2 of Apolipoprotein L3	0.000163079	APOL3	6528.4692382812	10019.005859375	8209.59375	9018.318359375	7512.3237304688	9414.0849609375	8573.9462890625	8272.9189453125	12650.588867188	5202.4213867188	9090.0546875	9830.97265625
O95237	Lecithin retinol acyltransferase	0.00114956	LRAT	174468.8125	174872.328125	135993.421875	95959.3984375	90599.6796875	94401.796875	117994.671875	272988.8125	241335.65625	142163.484375	118121.328125	129624.203125
O95238	SAM pointed domain-containing Ets transcription factor	0.000163079	SPDEF	31342.98046875	30720.787109375	34750.55078125	41120.46875	38657.62109375	30407.474609375	29183.2421875	30978.75	39065.4765625	44952.96875	41900.8984375	45264.9453125
O95239	Chromosome-associated kinesin KIF4A	0	KIF4A	29462.849609375	18762.66015625	26725.8046875	19602.328125	20684.76953125	22978.357421875	24257.740234375	18757.3515625	22762.447265625	22399.703125	22851.029296875	27034.419921875
O95243-2	Isoform 2 of Methyl-CpG-binding domain protein 4	0	MBD4	36890.95703125	22884.923828125	24418.51953125	18975.916015625	24797.337890625	18000.5703125	24656.857421875	21646.53125	20967.470703125	25680.20703125	32007.18359375	23738.306640625
O95248-4;O95248-5	Isoform 4 of Myotubularin-related protein 5;Isoform 5 of Myotubularin-related protein 5	0	SBF1	41352.26953125	46761.54296875	34959.5	35193.66015625	32888.99609375	39838.2109375	41620.96875	44046.88671875	36795.78515625	47292.71484375	40304.7109375	36148.42578125
O95249	Golgi SNAP receptor complex member 1	0	GOSR1	29402.12109375	15561.270507812	16596.658203125	13974.120117188	15654.852539062	11613.782226562	22457.91015625	18696.298828125	7081.2412109375	21308.341796875	19508.748046875	12429.85546875
O95251-2;O95251-4	Isoform 2 of Histone acetyltransferase KAT7;Isoform 4 of Histone acetyltransferase KAT7	0	KAT7	5743.7202148438	5732.0903320312	4482.7163085938	3649.541015625	4863.4521484375	2597.3041992188	4997.4770507812	7140.4721679688	3915.0363769531	4549.8432617188	3926.876953125	5032.7924804688
O95259	Potassium voltage-gated channel subfamily H member 1	0.00114956	KCNH1	19328.005859375	9427.6259765625	20075.65625	16756.953125	10288.349609375	5219.5434570312	10163.5	12419.813476562	28518.138671875	25025.025390625	14522.583007812	10350.75
O95260-2	Isoform ATE1-2 of Arginyl-tRNA--protein transferase 1	0	ATE1	2936.0559082031	6162.84765625	4731.0048828125	5372.259765625	3987.841796875	5662.19921875	5138.1538085938	6640.2446289062	8973.53125	4425.7934570312	3159.1481933594	6202.86328125
O95264;O95264-2	5-hydroxytryptamine receptor 3B;Isoform 2 of 5-hydroxytryptamine receptor 3B	0.00114956	HTR3B	102931.0625	138809.546875	111343.4609375	122590.1796875	133278.75	158842.265625	123369.2890625	99727.8984375	97140.828125	136641.390625	110435.4140625	134998.84375
O95278-8	Isoform 8 of Laforin	0.000422773	EPM2A	48634.640625	47128.08984375	58002.54296875	55068.37890625	53771.04296875	79693.125	52161.12109375	34269.20703125	18234.21484375	51342.71875	56022.45703125	64182.20703125
O95292	Vesicle-associated membrane protein-associated protein B/C	0	VAPB	136922.09375	94674.234375	85367.96875	107326.5546875	92974.140625	83453.3046875	99169.671875	92617.6171875	32873.8359375	93029.4765625	116702.21875	86398.90625
O95294;O95294-2;O95294-3;O95294-4	RasGAP-activating-like protein 1;Isoform 2 of RasGAP-activating-like protein 1;Isoform 3 of RasGAP-activating-like protein 1;Isoform 4 of RasGAP-activating-like protein 1	0.00173837	RASAL1	20757.611328125	14263.801757812	7886.0561523438	14778.86328125	15524.677734375	11055.845703125	13285.407226562	15283.411132812	7972.494140625	14466.955078125	18605.109375	12292.64453125
O95295	SNARE-associated protein Snapin	0	SNAPIN	100267.046875	118116.8203125	122036.2265625	147019.515625	155047.546875	145986.46875	144923.28125	114427.796875	57547.83203125	142310.953125	123683.03125	136510.828125
O95297;O95297-2	Myelin protein zero-like protein 1;Isoform 2 of Myelin protein zero-like protein 1	0.000863984	MPZL1	9765.4013671875	10014.5625	9490.419921875	10132.7578125	20543.775390625	7098.1015625	17963.41015625	7859.328125	3795.1271972656	10317.409179688	6809.6430664062	9100.2373046875
O95298	NADH dehydrogenase [ubiquinone] 1 subunit C2	0.000163079	NDUFC2	34401.8671875	33398.6640625	23875.013671875	20093.6640625	24228.93359375	28825.263671875	24348.7890625	48590.81640625	21232.080078125	28773.669921875	31811.869140625	22048.158203125
O95299	NADH dehydrogenase [ubiquinone] 1 alpha subcomplex subunit 10, mitochondrial	0	NDUFA10	112302.5390625	101701.9765625	88108.296875	60504.109375	63929.0859375	106091.7421875	57584.27734375	117243.8203125	111154.46875	96512.703125	80786.2109375	80350.34375
O95302;O95302-3	Peptidyl-prolyl cis-trans isomerase FKBP9;Isoform 3 of Peptidyl-prolyl cis-trans isomerase FKBP9	0.00114956	FKBP9	165861.59375	153012.984375	131306.359375	106703.296875	135225.265625	42548.1484375	145605.3125	161473.390625	142400.015625	176589.484375	197632.09375	119803.3125
O95319	CUGBP Elav-like family member 2	0	CELF2	27672.16015625	49694.4296875	22884.61328125	37819.578125	30763.958984375	28385.267578125	35521.5703125	45904.19921875	22295.400390625	49954.4765625	25698.056640625	38174.61328125
O95336	6-phosphogluconolactonase	0	PGLS	50328.5390625	77661.2265625	80171.2109375	78392.4375	79871.3046875	100973.09375	71355.8515625	67146.71875	50881.640625	72431.328125	57944.5	79767.5703125
O95340;O95340-2	Bifunctional 3'-phosphoadenosine 5'-phosphosulfate synthase 2;Isoform B of Bifunctional 3'-phosphoadenosine 5'-phosphosulfate synthase 2	0	PAPSS2	76571.671875	81271.7421875	58822.078125	70133.1328125	73730.53125	68876.78125	72634.3828125	82575.1640625	64524.4765625	81938.28125	81473.359375	75880.9765625
O95342	Bile salt export pump	0.00173837	ABCB11	NaN	NaN	1862.6179199219	235.6233215332	NaN	NaN	NaN	NaN	NaN	NaN	NaN	NaN
O95347	Structural maintenance of chromosomes protein 2	0	SMC2	8030418	5148149.5	8055012	6636265.5	6450881.5	7751824	7702539.5	3178048	10223259	6298208.5	8340216.5	8075080.5
O95352;O95352-2	Ubiquitin-like modifier-activating enzyme ATG7;Isoform 2 of Ubiquitin-like modifier-activating enzyme ATG7	0	ATG7	5006.3857421875	3934.3212890625	6077.462890625	4695.7797851562	4499.13671875	5279.708984375	4969.2729492188	3538.0432128906	7966.0556640625	5947.0756835938	5663.9770507812	6473.7421875
O95361;O95361-2	Tripartite motif-containing protein 16;Isoform 2 of Tripartite motif-containing protein 16	0.00322548	TRIM16	11304.301757812	9143.62890625	11998.112304688	13933.106445312	11761.873046875	NaN	13532.12109375	8422.544921875	7717.1157226562	12407.671875	5979.181640625	15298.89453125
O95363	Phenylalanine--tRNA ligase, mitochondrial	0.000163079	FARS2	9137.1064453125	6234.9926757812	6554.8510742188	2475.1669921875	3289.2644042969	5297.3139648438	5359.3051757812	7692.0405273438	9121.5419921875	5728.498046875	5462.5659179688	3616.1157226562
O95365	Zinc finger and BTB domain-containing protein 7A	0.000422773	ZBTB7A	10330.295898438	7768.32421875	8154.7509765625	9015.3134765625	8930.8271484375	5375.8994140625	5773.9775390625	8205.7705078125	5590.4790039062	7024.134765625	7457.634765625	5927.7314453125
O95372	Acyl-protein thioesterase 2	0	LYPLA2	37160.79296875	43476.14453125	35367.3359375	33526.2890625	29771.2109375	37306.58984375	40359.234375	31929.048828125	50378.69140625	54976.4921875	26400.50390625	48386.41015625
O95373	Importin-7	0	IPO7	20967.853515625	20666.888671875	22117.46484375	16019.836914062	20949.525390625	26553.572265625	24317.728515625	12766.008789062	31490.693359375	18787.40234375	17380.9375	26220.15625
O95376	E3 ubiquitin-protein ligase ARIH2	0.000163079	ARIH2	6958.5151367188	5884.8662109375	7811.6782226562	6028.865234375	5389.0029296875	7827.31640625	6560.8168945312	4130.8872070312	7643.0419921875	3674.4047851562	3906.5986328125	6881.6826171875
O95379	Tumor necrosis factor alpha-induced protein 8	0	TNFAIP8	22187.36328125	28942.212890625	30229.578125	33278.5703125	39861.80859375	42948.47265625	27104.681640625	29379.896484375	8602.265625	28384.822265625	25545.60546875	28866.517578125
O95391	Pre-mRNA-splicing factor SLU7	0	SLU7	12354.422851562	11076.852539062	13156.998046875	11629.233398438	14548.772460938	8662.9072265625	14664.659179688	10511.029296875	8198.7958984375	10602.086914062	14768.541992188	10895.5
O95394;O95394-3	Phosphoacetylglucosamine mutase;Isoform 2 of Phosphoacetylglucosamine mutase	0.000422773	PGM3	96350.4296875	88080.3125	87978.328125	70264.296875	121395.5390625	104814.328125	90707.21875	69452.75	63707.9765625	121950.109375	113520.453125	96012.0703125
O95395	Beta-1,3-galactosyl-O-glycosyl-glycoprotein beta-1,6-N-acetylglucosaminyltransferase 3	0.00144477	GCNT3	64129.12109375	32444.951171875	53215.89453125	35168.40625	35813.05078125	13364.907226562	30612.568359375	40494.09375	21569.66796875	28241.607421875	44683.46875	33714.14453125
O95396	Adenylyltransferase and sulfurtransferase MOCS3	0.00949094	MOCS3	NaN	1087.0760498047	NaN	NaN	NaN	NaN	NaN	NaN	NaN	NaN	NaN	NaN
O95399;O95399-2	Urotensin-2;Isoform 2 of Urotensin-2	0.00114956	UTS2	5064.640625	NaN	4489.0170898438	4906.2568359375	NaN	NaN	NaN	5498.4682617188	NaN	NaN	NaN	6846.904296875
O95400	CD2 antigen cytoplasmic tail-binding protein 2	0	CD2BP2	40025.91796875	40337.1953125	49629.15234375	54566.65234375	61957.57421875	45226.203125	58614.0546875	36898.03125	52510.15625	47877.03125	69337.625	49132.5390625
O95402	Mediator of RNA polymerase II transcription subunit 26	0.00114956	MED26	15811.224609375	21246.248046875	21477.017578125	18458.369140625	14806.935546875	13304.749023438	8317.7060546875	12567.360351562	21185.5390625	10991.500976562	7752.7934570312	11942.577148438
O95425;O95425-2;O95425-3;O95425-4	Supervillin;Isoform 2 of Supervillin;Isoform SV3 of Supervillin;Isoform SV4 of Supervillin	0.00213881	SVIL	29607.966796875	27550.6484375	25250.62109375	7457.7080078125	16976.26171875	16958.37890625	24753.5	24559.30859375	33185.00390625	29136.826171875	22264.53515625	31054.587890625
O95429;O95429-2	BAG family molecular chaperone regulator 4;Isoform 2 of BAG family molecular chaperone regulator 4	0.000300436	BAG4	36211.0390625	34347.11328125	37609.58984375	47427.15625	37667.80078125	34381.55859375	40706.09765625	25834.1328125	20467.05859375	49566.0078125	36950.79296875	51102.64453125
O95433	Activator of 90 kDa heat shock protein ATPase homolog 1	0	AHSA1	53609.234375	36912.8046875	58935.625	45112.6015625	48786.00390625	67592.25	47929.10546875	26891.9375	80021.2109375	43311.3046875	45307.67578125	68573.0703125
O95447	Lebercilin-like protein	0.000626959	LCA5L	61407.85546875	43756.71484375	65600.6328125	53017.33984375	44455.375	46063.74609375	58506.55078125	37602.8515625	17551.63671875	52524.61328125	51660.81640625	76869.3203125
O95450	A disintegrin and metalloproteinase with thrombospondin motifs 2	0.000626959	ADAMTS2	60103.05859375	61583.7265625	58190.05078125	70359.84375	61857.78125	68023.3984375	74426.8203125	61100.33984375	32286.87890625	82964.859375	66323.796875	77570.09375
O95453;O95453-2	Poly(A)-specific ribonuclease PARN;Isoform 2 of Poly(A)-specific ribonuclease PARN	0	PARN	101264.75	87657.9765625	86175.4453125	92144.8359375	88886.1484375	78944.0859375	95664.203125	70860.6328125	93881.359375	87753.6484375	89018.5078125	93663.0234375
O95456;O95456-2	Proteasome assembly chaperone 1;Isoform 2 of Proteasome assembly chaperone 1	0	PSMG1	10477.153320312	6411.7075195312	9681.5908203125	7404.7153320312	6988.2084960938	10490.908203125	10311.049804688	2497.3989257812	1087.4880371094	8682.2978515625	8895.5185546875	12949.361328125
O95461;O95461-2	LARGE xylosyl- and glucuronyltransferase 1;Isoform 2 of LARGE xylosyl- and glucuronyltransferase 1	0	LARGE1	55017.1328125	100588.9765625	85522.6953125	102343.046875	81373.15625	101139.3984375	105846.9140625	100806.359375	122922.9453125	126166.328125	94514.6640625	76904.2890625
O95466-2	Isoform 2 of Formin-like protein 1	0	FMNL1	28541.4765625	51429.67578125	39730.5546875	47566.84765625	40997.3671875	42544.86328125	37790.37890625	51640.9375	53317.91015625	42366.18359375	27124.966796875	40495.96484375
O95470	Sphingosine-1-phosphate lyase 1	0	SGPL1	51643.26953125	36597.78515625	31518.2734375	23241.15625	31008.0703125	22357.099609375	45517.2109375	45122.55859375	61052.9296875	41569.49609375	28016.6796875	29504.2734375
O95476	CTD nuclear envelope phosphatase 1	0.000300436	CTDNEP1	7487.72265625	7970.990234375	7229.0927734375	5906.85546875	9863.47265625	8286.1044921875	7421.3354492188	9603.6845703125	11194.994140625	11747.875976562	9825.546875	9085.55078125
O95478	Ribosome biogenesis protein NSA2 homolog	0	NSA2	29254.353515625	18591.052734375	17645.296875	18262.916015625	20130.744140625	11598.422851562	22799.060546875	15659.760742188	13445.663085938	24519.431640625	16507.373046875	26081.361328125
O95479;O95479-2	GDH/6PGL endoplasmic bifunctional protein;Isoform 2 of GDH/6PGL endoplasmic bifunctional protein	0	H6PD	15760.1484375	16023.635742188	12701.788085938	16278.015625	24608.873046875	8906.9697265625	22843.291015625	25622.052734375	16645.587890625	15613.474609375	14146.268554688	10071.861328125
O95486	Protein transport protein Sec24A	0	SEC24A	15190.931640625	25609.310546875	24151.607421875	17858.646484375	16345.3984375	15063.009765625	21725.283203125	18064.642578125	20065.671875	25172.13671875	17348.19921875	22439.662109375
O95487;O95487-2;O95487-3	Protein transport protein Sec24B;Isoform 2 of Protein transport protein Sec24B;Isoform 3 of Protein transport protein Sec24B	0	SEC24B	40284.41796875	57102.29296875	65086.171875	50158.44140625	62320.5625	48025.83984375	39044.4296875	59556.16796875	62844.3125	54122.2578125	43360.828125	57336.0390625
O95497	Pantetheinase	0.000300436	VNN1	21386.978515625	17955.318359375	21921.744140625	21828.4609375	16570.134765625	24476.103515625	19458.33203125	8876.9130859375	13019.041992188	13309.670898438	10831.420898438	8646.2177734375
O95498-6	Isoform 6 of Vascular non-inflammatory molecule 2	0.000163079	VNN2	5789.0620117188	1411.1256103516	1770.5753173828	1618.3946533203	4955.3110351562	NaN	3108.4443359375	NaN	1992.9362792969	2622.3901367188	4241.8466796875	1263.6156005859
O95503	Chromobox protein homolog 6	0.00114956	CBX6	39154.7265625	29364.859375	41263.8671875	43156.5	32141.716796875	29686.939453125	50115.640625	29338.845703125	45502.83984375	48344.63671875	26660.11328125	73476.625
O95522	PRAME family member 12	0.00114956	PRAMEF12	5523.2529296875	9315.029296875	15381.905273438	16325.5234375	14314.801757812	14277.5390625	14613.587890625	12928.051757812	23617.966796875	17288.23046875	15266.415039062	11673.500976562
O95562	Vesicle transport protein SFT2B	0.000422773	SFT2D2	2082.7661132812	2385.9912109375	1586.3110351562	1553.9234619141	1987.05078125	1302.3908691406	5168.697265625	2767.1342773438	2671.0258789062	NaN	1568.7391357422	942.1982421875
O95563	Mitochondrial pyruvate carrier 2	0	MPC2	7238.740234375	5521.7407226562	5206.8090820312	6987.8442382812	3397.6196289062	5319.513671875	3880.9145507812	6973.3969726562	7841.138671875	6230.2543945312	2393.1889648438	5171.8334960938
O95567	Uncharacterized protein C22orf31	0.000422773	C22orf31	112396.203125	121392.21875	95031.578125	101735.875	58398.31640625	90096.953125	129464.3515625	66446.0234375	83367.5625	116723.515625	130102.8828125	89905.5703125
O95571	Persulfide dioxygenase ETHE1, mitochondrial	0	ETHE1	50035.69140625	54315.04296875	31307.830078125	44973.36328125	25589.8828125	25872.259765625	26419.767578125	57832.62890625	22107.68359375	33720.86328125	25672.806640625	31938.099609375
O95573	Long-chain-fatty-acid--CoA ligase 3	0	ACSL3	37226.47265625	27734.1328125	21924.521484375	18752.76171875	24009.533203125	13400.80859375	24797.09765625	33340.8984375	33978.26953125	33217.42578125	24091.18359375	22640.1015625
O95602	DNA-directed RNA polymerase I subunit RPA1	0	POLR1A	15093.065429688	10797.326171875	9329.828125	8398.62109375	9631.3740234375	7740.1928710938	10016.375	9264.55078125	9189.521484375	12783.852539062	10452.768554688	10680.490234375
O95613;O95613-2	Pericentrin;Isoform 2 of Pericentrin	0	PCNT	7015.17578125	9800.1494140625	11045.548828125	7049.2348632812	8412.7314453125	10026.497070312	8481.900390625	10261.49609375	20353.125	5495.4819335938	10234.6328125	10440.46484375
O95619	YEATS domain-containing protein 4	0	YEATS4	13291.25	9478.7587890625	11724.9140625	12784.087890625	5636.8452148438	9211.1494140625	9624.4326171875	11854.619140625	13596.14453125	15187.35546875	7384.599609375	14328.790039062
O95625	Zinc finger and BTB domain-containing protein 11	0	ZBTB11	40647.5625	37375.34375	36740.296875	46868.13671875	35437.66796875	28511.041015625	33460.5625	52220.85546875	22619.29296875	42656.83984375	37448.65625	40052.21875
O95630	STAM-binding protein	0	STAMBP	12710.958984375	17391.986328125	18152.41015625	16287.673828125	17063.23046875	15827.760742188	14718.780273438	17968.814453125	23507.607421875	16960.666015625	17049.646484375	18682.34375
O95631	Netrin-1	0	NTN1	22176.671875	21977.193359375	15381.265625	29685.216796875	27706.015625	44843.9140625	20296.35546875	23254.1171875	26709.880859375	31456.0078125	26084.572265625	24110.62109375
O95639;O95639-2;O95639-3	Cleavage and polyadenylation specificity factor subunit 4;Isoform 2 of Cleavage and polyadenylation specificity factor subunit 4;Isoform 3 of Cleavage and polyadenylation specificity factor subunit 4	0	CPSF4	28617.16796875	18636.373046875	14380.231445312	14208.540039062	18801.736328125	12711.154296875	17126.1796875	17491.01171875	19151.529296875	22996.7890625	24601.0390625	17935.00390625
O95644;O95644-6	Nuclear factor of activated T-cells, cytoplasmic 1;Isoform C-beta of Nuclear factor of activated T-cells, cytoplasmic 1	0	NFATC1	35185.72265625	33392.3671875	28997.951171875	27487.73828125	36303.9765625	31311.548828125	28117.349609375	29139.4140625	38796.046875	24178.73828125	32072.67578125	34782.41015625
O95670;O95670-2	V-type proton ATPase subunit G 2;Isoform 2 of V-type proton ATPase subunit G 2	0.00114956	ATP6V1G2	15380.905273438	5644.1630859375	14135.92578125	15072.817382812	14226.075195312	18095	37451.35546875	16817.693359375	NaN	97294.1875	14006.241210938	18540.37890625
O95671	Probable bifunctional dTTP/UTP pyrophosphatase/methyltransferase protein	0	ASMTL	9003.1083984375	8242.26953125	7342.458984375	5749.1923828125	4792.412109375	4647.28125	4733.8579101562	7600.3422851562	8424.8828125	5713.7534179688	5986.6791992188	5633.6166992188
O95674	Phosphatidate cytidylyltransferase 2	0	CDS2	9958.4453125	11509.31640625	5837.70703125	5903.4541015625	9628.41796875	5646.3984375	9873.892578125	18544.123046875	7088.1665039062	9959.1953125	8574.9560546875	6153.49609375
O95677;O95677-2	Eyes absent homolog 4;Isoform 2 of Eyes absent homolog 4	0.000163079	EYA4	NaN	7468.2456054688	10816.959960938	8991.28125	12176.473632812	7845.4858398438	9060.662109375	8499.6982421875	11960.734375	12849.651367188	8268.6826171875	7727.615234375
O95678	Keratin, type II cytoskeletal 75	0	KRT75	100642.859375	64998.9453125	54597.546875	75449.1171875	53346.4375	46151.17578125	59866.1484375	70556.7734375	49483.23828125	82473.90625	93864.8359375	50711.26953125
O95684;O95684-2	Centrosomal protein 43;Isoform 2 of Centrosomal protein 43	0	CEP43	9769.4091796875	7817.6547851562	9619.583984375	9149.78515625	5925.1684570312	9101.5830078125	10303.13671875	7168.263671875	8703.169921875	8140.984375	5710.0390625	6270.1259765625
O95685	Protein phosphatase 1 regulatory subunit 3D	0.00361627	PPP1R3D	12941.193359375	9233.0810546875	8725.6796875	7119.994140625	8136.5073242188	9306.1640625	11471.234375	8580.6015625	7674.3842773438	12790.638671875	12343.446289062	NaN
O95696-2	Isoform 2 of Bromodomain-containing protein 1	0	BRD1	518617.3125	450864.21875	416024.96875	435122	378550.75	292231.78125	403524.21875	504350	265152.84375	377687.1875	429676.15625	340856.78125
O95704;O95704-2;O95704-3;O95704-4	Amyloid-beta A4 precursor protein-binding family B member 3;Isoform I of Amyloid-beta A4 precursor protein-binding family B member 3;Isoform III of Amyloid-beta A4 precursor protein-binding family B member 3;Isoform IV of Amyloid-beta A4 precursor protein-binding family B member 3	0	APBB3	28034.3984375	44824.8671875	31757.60546875	32657.298828125	30910.763671875	27736.169921875	35290.10546875	34208.015625	17090.943359375	21102.806640625	34867.6796875	24370.935546875
O95707	Ribonuclease P protein subunit p29	0.000626959	POP4	7445.6796875	7427.875	4286.6015625	3126.4453125	2990.654296875	NaN	8112.3227539062	7143.8999023438	3914.5827636719	4277.7216796875	2450.0270996094	4410.2514648438
O95716	Ras-related protein Rab-3D	0	RAB3D	55639.76171875	67515.3125	64093.6640625	51128.8828125	53429.01171875	77790.390625	57965.375	76052.09375	53826.02734375	122593.3984375	58131.23046875	96674.3359375
O95721	Synaptosomal-associated protein 29	0	SNAP29	25436.287109375	17721.650390625	26915.326171875	25216.640625	24840.654296875	24017.279296875	33504.28515625	20078.83984375	21394.478515625	19229.548828125	34173.34375	18433.59765625
O95741-2	Isoform 2 of Copine-6	0	CPNE6	55195.671875	55552.4765625	75291.375	71929.953125	85316.1171875	59218.38671875	69835.8671875	65617.8046875	64051.83203125	66300.7734375	90667.71875	58060.6015625
O95747	Serine/threonine-protein kinase OSR1	0	OXSR1	30145.0859375	45268.7578125	49899.99609375	53416.24609375	43974.0625	57965.1171875	43268.7109375	43569.2109375	76889.5859375	43944.26953125	40778.1328125	49283.43359375
O95750	Fibroblast growth factor 19	0.000422773	FGF19	36615.3828125	40794.65625	13213.137695312	28053.03125	21608.90234375	48225.08203125	37992.875	25420.76953125	26004.826171875	50185.10546875	15782.913085938	50005.83203125
O95751	Protein LDOC1	0.00114956	LDOC1	18929.77734375	29981.689453125	18651.197265625	20777.04296875	23524.15625	23211.802734375	18478.337890625	21194.568359375	6538.8505859375	29859.310546875	23295.158203125	22644.66015625
O95754;O95754-2	Semaphorin-4F;Isoform Short of Semaphorin-4F	0.00221566	SEMA4F	14347.69921875	22867.32421875	14970.233398438	17079.013671875	15083.471679688	30524.607421875	17996.87109375	16870.21484375	21361.798828125	25711.015625	17040.66796875	24085.83203125
O95757	Heat shock 70 kDa protein 4L	0	HSPA4L	28369.9453125	28607.140625	31820.81640625	27873.1796875	30039.056640625	28570.09765625	28617.947265625	21036.279296875	9801.9169921875	29348.533203125	27354.265625	36634.19140625
O95758;O95758-1;O95758-2;O95758-4;O95758-5;O95758-6	Polypyrimidine tract-binding protein 3;Isoform 1 of Polypyrimidine tract-binding protein 3;Isoform 2 of Polypyrimidine tract-binding protein 3;Isoform 4 of Polypyrimidine tract-binding protein 3;Isoform 5 of Polypyrimidine tract-binding protein 3;Isoform 6 of Polypyrimidine tract-binding protein 3	0	PTBP3	30804.275390625	35336.296875	30950.98828125	27774.181640625	23144.46875	26581.25390625	28397.291015625	34091.58203125	34045.765625	39961.4296875	26824.62109375	36779.0390625
O95759;O95759-2	TBC1 domain family member 8;Isoform 2 of TBC1 domain family member 8	0	TBC1D8	6793.3217773438	6688.2387695312	9094.4287109375	5698.7080078125	5152.935546875	6138.0395507812	5647.0234375	7384.2993164062	3010.056640625	5067.2983398438	9327.8955078125	4280.1796875
O95772;O95772-2	STARD3 N-terminal-like protein;Isoform 2 of STARD3 N-terminal-like protein	0.00490918	STARD3NL	11624.586914062	34221.484375	13845.602539062	15905.740234375	11179.883789062	10822.715820312	15905.296875	23586.353515625	12765.997070312	10998.11328125	14613.551757812	7839.8774414062
O95777	U6 snRNA-associated Sm-like protein LSm8	0	LSM8	53788.16796875	59746.49609375	90426.1796875	104246.1875	104252.625	73996.1328125	75796.421875	71038.484375	11327.517578125	50471.45703125	104203.7890625	51366.45703125
O95780;O95780-2;O95780-3	Zinc finger protein 682;Isoform 2 of Zinc finger protein 682;Isoform 3 of Zinc finger protein 682	0.00389844	ZNF682	4586.25390625	3424.9077148438	7064.5356445312	12855.171875	5156.3530273438	NaN	9231.0576171875	7709.8608398438	3780.6196289062	3756.2436523438	5761.5239257812	3561.7939453125
O95782;O95782-2	AP-2 complex subunit alpha-1;Isoform B of AP-2 complex subunit alpha-1	0	AP2A1	26568.072265625	30779.91015625	24262.611328125	24060.35546875	24242.619140625	23252.90234375	23442.857421875	22153.421875	28925.005859375	32191.8828125	21770.205078125	28738.013671875
O95785	Protein Wiz	0	WIZ	41173.08984375	38634.796875	39482.24609375	44228.2421875	49559.20703125	41722.3984375	44780.3671875	47686.15234375	37466.44921875	56481.82421875	49167.140625	43978.1171875
O95785-3	Isoform 3 of Protein Wiz	0.00194007	WIZ	3597.5725097656	NaN	NaN	1051.7147216797	NaN	1370.7000732422	NaN	1798.9860839844	NaN	3696.8000488281	3913.8393554688	1436.9237060547
O95786	Antiviral innate immune response receptor RIG-I	0	DDX58	164922.84375	248089.859375	216386.203125	222215.4375	212514.53125	157104.78125	178879.265625	230530.46875	228073	208014.921875	120735.8359375	180096.796875
O95789	Zinc finger MYM-type protein 6	0	ZMYM6	2323620.5	2104419.25	1813134.5	1709121	2070582.5	2702542	1997036.25	1340865.875	1617824.25	1498757.75	2110320.75	1624613.75
O95793-3	Isoform 3 of Double-stranded RNA-binding protein Staufen homolog 1	0	STAU1	11536.767578125	7419.9106445312	9319.4921875	9252.732421875	7526.3520507812	8066.3032226562	10315.33984375	8248.74609375	5109.236328125	7803.650390625	8370.3994140625	9902.88671875
O95800	Probable G-protein coupled receptor 75	0.00213881	GPR75	17816.119140625	9911.8154296875	29263.54296875	29125.013671875	18134.662109375	21754.71484375	18854.240234375	14590.046875	30110.7734375	27765.943359375	19083.185546875	16193.495117188
O95801	Tetratricopeptide repeat protein 4	0.000626959	TTC4	7635.5615234375	7484.4267578125	7815.0888671875	8431.0107421875	6321.48828125	11178.04296875	7612.4145507812	NaN	8655.4990234375	7693.744140625	7184.9692382812	11653.21484375
O95803	Bifunctional heparan sulfate N-deacetylase/N-sulfotransferase 3	0.000422773	NDST3	100946.8125	75016.5625	73525.6953125	94169.8359375	94337.9921875	61234.72265625	70896.859375	135944.15625	63123.421875	131780.21875	140326.296875	76389.0625
O95810	Caveolae-associated protein 2	0.00718098	CAVIN2	9146.7705078125	10812.485351562	8946.8681640625	9515.5400390625	10675.068359375	6631.978515625	12445.000976562	NaN	NaN	13595.831054688	12937.075195312	9065.6044921875
O95816	BAG family molecular chaperone regulator 2	0	BAG2	30581.396484375	14944.39453125	18650.61328125	18645.22265625	22315.728515625	17654.37890625	24559.396484375	15549.2421875	18059.875	18236.123046875	24466.908203125	17060.46484375
O95819-3	Isoform 3 of Mitogen-activated protein kinase kinase kinase kinase 4	0	MAP4K4	841634.8125	686129.1875	777308.5625	604179.5625	699471.375	1052643.875	667546.375	571371.8125	1035984.875	662533.625	794454.375	837295.5
O95819-6	Isoform 6 of Mitogen-activated protein kinase kinase kinase kinase 4	0.00268069	MAP4K4	11066.28125	8358.1865234375	13153.369140625	7226.5502929688	7129.1196289062	8556.0146484375	10556.430664062	9733.2490234375	3558.369140625	6213.5473632812	8093.3818359375	5472.4165039062
O95822;O95822-2	Malonyl-CoA decarboxylase, mitochondrial;Isoform Cytoplasmic+peroxisomal of Malonyl-CoA decarboxylase, mitochondrial	0	MLYCD	35739.12890625	32862.7421875	25652.728515625	16305.962890625	12572.267578125	9251.9521484375	17394.072265625	50352.13671875	16193.319335938	15197.689453125	20095.955078125	15914.419921875
O95825	Quinone oxidoreductase-like protein 1	0.000863984	CRYZL1	168694.796875	97035.0546875	202626.375	218548.453125	186158.453125	197629.34375	159225.375	195327.28125	119547.3515625	216653.375	213380.078125	186371.0625
O95831	Apoptosis-inducing factor 1, mitochondrial	0	AIFM1	92692.1875	69263.5	59421.9609375	48110.5859375	43690.88671875	53950.94921875	48386.234375	91069.4453125	31401.484375	58168.125	55108.59375	46114.49609375
O95833	Chloride intracellular channel protein 3	0.0077347	CLIC3	NaN	5169.779296875	NaN	NaN	10711.220703125	NaN	5954.6635742188	4354.06640625	16292.680664062	8780.064453125	4697.6025390625	NaN
O95834-3	Isoform 3 of Echinoderm microtubule-associated protein-like 2	0	EML2	30996.927734375	46975.640625	38569.2890625	41109.28125	35030.62890625	48988.3046875	38157.828125	52285.0625	13180.872070312	36409.6171875	27509.150390625	34714.37890625
O95841	Angiopoietin-related protein 1	0.0063322	ANGPTL1	38434.359375	74246	111590.203125	92665.5078125	34488.9375	127103.4609375	60840.8515625	57276.37109375	128658.3515625	67403.234375	63395.39453125	194393.71875
O95858	Tetraspanin-15	0.00114956	TSPAN15	7259.9116210938	NaN	7690.9614257812	6396.1069335938	11979.658203125	17111.400390625	8336.111328125	9366.4599609375	172464	NaN	9514.904296875	11831.671875
O95861	3'(2'),5'-bisphosphate nucleotidase 1	0	BPNT1	89831.53125	67287.0703125	96776.1171875	72297.046875	85424.6953125	134058.359375	79338.5078125	47445.31640625	75626.828125	96586.5703125	87052.3515625	120971.890625
O95864;O95864-3	Acyl-CoA 6-desaturase;Isoform 3 of Acyl-CoA 6-desaturase	0.00114956	FADS2	39645.5859375	18959.69921875	16327.254882812	13944.036132812	5435.8203125	7160.658203125	9138.9013671875	13733.595703125	6938.73828125	13225.416015625	9098.0078125	21351.611328125
O95865	N(G),N(G)-dimethylarginine dimethylaminohydrolase 2	0	DDAH2	12960.1640625	26317.46875	22657.24609375	26758.703125	38768.9296875	20621.845703125	25504.740234375	26851.39453125	24046.302734375	21216.1640625	13770.280273438	14460.032226562
O95870;O95870-2	Phosphatidylserine lipase ABHD16A;Isoform 2 of Phosphatidylserine lipase ABHD16A	0	ABHD16A	22961.1484375	17762.50390625	11215.024414062	8459.3212890625	12892.629882812	13440.905273438	14693.087890625	20352.02734375	18360.048828125	16496.7421875	11317.1640625	17198.111328125
O95881	Thioredoxin domain-containing protein 12	0	TXNDC12	25527.041015625	42889.59375	48588.8046875	48175.140625	46522.3046875	30996.43359375	52718.0625	43718.375	24792.990234375	38497.8046875	39866.6796875	38628.890625
O95900;O95900-2	Mitochondrial mRNA pseudouridine synthase TRUB2;Isoform 2 of Mitochondrial mRNA pseudouridine synthase TRUB2	0	TRUB2	129509.328125	162180.984375	149718.9375	167522.265625	127475.78125	16683.189453125	141082.6875	138673.015625	142510.578125	116484.0859375	132874.46875	172493.40625
O95926;O95926-2	Pre-mRNA-splicing factor SYF2;Isoform 2 of Pre-mRNA-splicing factor SYF2	0	SYF2	21850.451171875	14130.9140625	15027.0546875	17355.873046875	21087.96875	13766.6640625	23784.2265625	12352.291015625	14495.387695312	17874.33203125	22188.84765625	12268.036132812
O95931	Chromobox protein homolog 7	0.00144477	CBX7	13669.40625	16141.255859375	18093.42578125	14678.262695312	23202.595703125	13515.13671875	14939.251953125	20643.86328125	24280.94140625	16101.596679688	18184.330078125	15339.517578125
O95932-2	Isoform 2 of Protein-glutamine gamma-glutamyltransferase 6	0.000863984	TGM6	6505.623046875	10027.825195312	14585.528320312	12785.158203125	15287.934570312	11893.735351562	12211.161132812	17000.63671875	23398.638671875	14351.045898438	15924.661132812	16761.080078125
O95935	T-box transcription factor TBX18	0.00173837	TBX18	144456.9375	161257.78125	130817.125	99362.953125	195754.484375	121093.0703125	205456.484375	205282.71875	38578.6875	93957.140625	190765.109375	82321.484375
O95947;O95947-2	T-box transcription factor TBX6;Isoform 2 of T-box transcription factor TBX6	0.00135532	TBX6	36190.5546875	45008.7578125	35824.02734375	38685.69140625	30421.59765625	15095.73046875	43644.80859375	74289.921875	16138.549804688	60377.91796875	34968.2890625	46578.7109375
O95954	Formimidoyltransferase-cyclodeaminase	0.000863984	FTCD	19930.6875	18454.26171875	15248.455078125	17273.5078125	22078.9453125	21812.296875	17186.07421875	14196.516601562	19001.232421875	24948.09765625	15228.63671875	22429.33984375
O95967	EGF-containing fibulin-like extracellular matrix protein 2	0.00398645	EFEMP2	2089.4489746094	1878.8646240234	2712.4387207031	1212.3514404297	846.12731933594	NaN	1898.7729492188	2313.7634277344	1051.7547607422	75.655113220215	621.72930908203	2528.0402832031
O95983;O95983-2	Methyl-CpG-binding domain protein 3;Isoform 2 of Methyl-CpG-binding domain protein 3	0	MBD3	16165.858398438	15508.546875	16252.194335938	17813.095703125	16901.54296875	15172.633789062	20808.099609375	10935.016601562	11401.05078125	13315.885742188	14287.876953125	13725.751953125
O95985	DNA topoisomerase 3-beta-1	0.00074841	TOP3B	34991.7578125	40352.5859375	49734.77734375	35209.296875	39499.5390625	35354.42578125	62761.03515625	39783.14453125	28482.32421875	38083.21875	45581.734375	42342.58984375
O95989	Diphosphoinositol polyphosphate phosphohydrolase 1	0	NUDT3	9706.53125	16477.666015625	15355.875	15177.723632812	12529.22265625	12139.783203125	17897.71875	14346.275390625	8844.2001953125	13221.590820312	12867.15625	12725.1328125
O95994	Anterior gradient protein 2 homolog	0.00322548	AGR2	20056.333984375	36404.34375	37530.8203125	43975.125	38639.26171875	43910.54296875	34775.83984375	42340.1015625	70752.0625	38376.14453125	41069.0859375	40989.625
O95996-3	Isoform 3 of Adenomatous polyposis coli protein 2	0	APC2	72095.1015625	61315.54296875	81617.0234375	83904.8203125	92558.015625	74538.203125	83156.53125	72640	81316.703125	72895.7265625	88606.5	73073.0859375
O95999	B-cell lymphoma/leukemia 10	0.0009851	BCL10	8610.4208984375	11209.514648438	14195.28515625	15135.728515625	14770.32421875	14110.251953125	13233.979492188	6383.4526367188	10009.306640625	10953.26953125	10889.819335938	14659.009765625
O96000	NADH dehydrogenase [ubiquinone] 1 beta subcomplex subunit 10	0	NDUFB10	55985.60546875	39191.7109375	37617.97265625	36600.6796875	36671.5546875	41130.97265625	45071.078125	55968.078125	40237.50390625	41351.13671875	45940.60546875	37078.33984375
O96001	Protein phosphatase 1 regulatory subunit 17	0.00135532	PPP1R17	53857.15625	31947.3203125	30081.703125	34669.203125	30423.515625	28753.974609375	31043.142578125	24784.3828125	48051.046875	36169.73828125	18376.720703125	42583.83203125
O96005	Cleft lip and palate transmembrane protein 1	0	CLPTM1	262162.28125	214067.921875	152019.4375	149956.421875	188574.625	162224	239358.984375	193919.578125	177120.234375	233501.5	243511.40625	170769.484375
O96006	E3 SUMO-protein ligase ZBED1	0.000300436	ZBED1	43636.1484375	58225.12890625	59631.99609375	86453.9765625	49249.83984375	56811.796875	57804.69140625	62665.30859375	87492.6484375	65996.265625	56954.63671875	61447.47265625
O96008	Mitochondrial import receptor subunit TOM40 homolog	0	TOMM40	33624.51171875	23206.318359375	15345.376953125	12283.548828125	11821.912109375	12710.243164062	17289.091796875	29803.880859375	26515.662109375	21821.490234375	21415.4921875	19254.962890625
O96011	Peroxisomal membrane protein 11B	0	PEX11B	44566.9609375	41134.51171875	33341.4921875	23884.705078125	28929.6640625	29733.33203125	29893.462890625	47194.92578125	52470.625	35513.390625	35745.2578125	28239.40234375
O96013;O96013-2;O96013-4	Serine/threonine-protein kinase PAK 4;Isoform 2 of Serine/threonine-protein kinase PAK 4;Isoform 4 of Serine/threonine-protein kinase PAK 4	0.000626959	PAK4	77502.3125	72506.6953125	74341.65625	51834.03515625	62910.09375	74038.109375	61294.2890625	77078.6953125	44548.8203125	58367.1328125	82975.8515625	59961.84765625
O96014	Protein Wnt-11	0.000626959	WNT11	19289.109375	16885.697265625	37399.21875	42686.703125	33873.91796875	33921.5234375	15388.918945312	25555.69140625	38252.87890625	26673.240234375	71245.4140625	31474.908203125
O96015	Dynein light chain 4, axonemal	0.00538951	DNAL4	262535.125	646480.9375	9399.3671875	2956.0749511719	2771.4497070312	3244.7739257812	546169.0625	10888.223632812	57596.6640625	669022.8125	582260.1875	82269.7109375
O96017;O96017-12;O96017-9	Serine/threonine-protein kinase Chk2;Isoform 12 of Serine/threonine-protein kinase Chk2;Isoform 9 of Serine/threonine-protein kinase Chk2	0	CHEK2	10972.248046875	10309.333007812	9950.2353515625	8071.8334960938	11937.008789062	5385.4438476562	7517.9458007812	6058.2631835938	10356.98046875	10364.727539062	12812.165039062	6258.9370117188
O96018	Amyloid-beta A4 precursor protein-binding family A member 3	0.00144477	APBA3	753834	250314.34375	400290.8125	293260.03125	345643.9375	410669.90625	441896.28125	419602.1875	158392.671875	731390	524783.625	522177.9375
O96019	Actin-like protein 6A	0	ACTL6A	74667.0859375	58657.8828125	57279.10546875	55083.75	62624.2734375	50282.46875	59779.25	57165.953125	26324.185546875	72072.1015625	56904.30078125	65383.47265625
O96028	Histone-lysine N-methyltransferase NSD2	0	NSD2	132495.765625	77010.1171875	88208.5390625	89242.546875	123893.3671875	95497.640625	91163.953125	81598.5234375	96119.453125	91608.9296875	102344.625	89984.8359375
P00156	Cytochrome b	0	MT-CYB	7718.2846679688	11963.0390625	6666.5908203125	1612.5268554688	3686.5026855469	6242.0517578125	8953.638671875	21736.890625	22950.994140625	9188.9931640625	7320.1948242188	5526.9663085938
P00167;P00167-2	Cytochrome b5;Isoform 2 of Cytochrome b5	0	CYB5A	42470.37109375	28563.142578125	41250.16015625	41151.2578125	39962.6953125	27539.322265625	40521.69921875	52840.7421875	21849.984375	27103.208984375	54732.171875	18171.716796875
P00326	Alcohol dehydrogenase 1C	0	ADH1C	16433.205078125	16221.008789062	19680.560546875	18837.75	22696.68359375	16755.9765625	17105.55859375	14808.7890625	19618.15625	16829.224609375	16247.098632812	20221.978515625
P00338;P00338-3	L-lactate dehydrogenase A chain;Isoform 3 of L-lactate dehydrogenase A chain	0	LDHA	1112329.625	915798.1875	1274595.75	913173.6875	870395.5625	1461447.25	1172391.75	630397.625	271701.65625	997702.0625	1162911.375	1403153
P00352	Retinal dehydrogenase 1	0.000626959	ALDH1A1	530317.5625	569889.0625	495148.5625	637145.8125	548867.1875	776259	676503.0625	789972.375	894434.0625	607304.8125	481047.8125	321333.28125
P00367	Glutamate dehydrogenase 1, mitochondrial	0	GLUD1	117385.890625	147326.921875	113593.8828125	110990.921875	90501.859375	103390.4140625	91735.75	250330.921875	113113.2265625	100775.46875	90464.265625	78798.9453125
P00374	Dihydrofolate reductase	0	DHFR	27153.833984375	14907.47265625	24735.658203125	14902.8046875	21978.01953125	28956.24609375	25158.42578125	11274.36328125	38166.65234375	18911.98046875	32527.712890625	36889.01171875
P00387;P00387-2;P00387-3	NADH-cytochrome b5 reductase 3;Isoform 2 of NADH-cytochrome b5 reductase 3;Isoform 3 of NADH-cytochrome b5 reductase 3	0	CYB5R3	237014.234375	195806.765625	139750.953125	109323.09375	153618.5	140020.8125	164812.375	247496.171875	172988.578125	170025.5	206636.515625	145046.6875
P00390	Glutathione reductase, mitochondrial	0	GSR	65357.5078125	96679.6640625	82844.640625	98118.953125	83191.3203125	81713.0546875	65193.73046875	104336.6953125	7056.92578125	87029.8515625	48349.7734375	77756.1484375
P00395	Cytochrome c oxidase subunit 1	0	MT-CO1	6146.7407226562	10832.872070312	6044.8188476562	4084.5991210938	3348.3466796875	4744.2158203125	5630.2080078125	20088.58984375	18293.703125	3855.3688964844	3937.4997558594	2108.2797851562
P00403	Cytochrome c oxidase subunit 2	0	MT-CO2	512309.03125	438747.4375	274528.15625	273113.5	289101.53125	500065.84375	291692.71875	722171.8125	678182.0625	397039.96875	444583.28125	226020.25
P00414	Cytochrome c oxidase subunit 3	0.000422773	MT-CO3	4059.6354980469	6587.7407226562	5018.4682617188	1831.3813476562	2763.30859375	2581.5795898438	3387.9252929688	12326.434570312	15873.893554688	5128.888671875	3458.6062011719	4217.16015625
P00441	Superoxide dismutase [Cu-Zn]	0	SOD1	63516.91796875	70919.28125	107951.7109375	90231.8515625	127588.8671875	127348.734375	113792.140625	67460.0703125	1997.2648925781	80449.6328125	87351.890625	87023.5390625
P00450	Ceruloplasmin	0.00286592	CP	NaN	NaN	NaN	NaN	NaN	NaN	NaN	NaN	NaN	NaN	NaN	NaN
P00480	Ornithine carbamoyltransferase, mitochondrial	0	OTC	10945.173828125	13861.48828125	7111.2495117188	7500.5590820312	7112.9360351562	7112.3095703125	9584.7724609375	19759.78515625	11454.31640625	15933.859375	7415.6811523438	7262.6635742188
P00488	Coagulation factor XIII A chain	0.00114956	F13A1	6272.9643554688	9038.2509765625	52873.0078125	64655.21875	14746.701171875	NaN	20875.62109375	NaN	475.25131225586	NaN	25033.642578125	NaN
P00491	Purine nucleoside phosphorylase	0	PNP	34662.21875	45145.9296875	78579.8046875	74665.9453125	53750.44921875	56761.2265625	47348.171875	51187.58203125	27417.505859375	67389.3671875	48502.08984375	68132.796875
P00492	Hypoxanthine-guanine phosphoribosyltransferase	0	HPRT1	47513.703125	45426.37109375	58654.375	54675.64453125	49536.62890625	82824.1640625	58326.546875	36642.3984375	3120.99609375	51981.09765625	45997.62890625	65843.59375
P00505	Aspartate aminotransferase, mitochondrial	0	GOT2	205311.34375	165752.28125	166666.671875	155607.96875	108722.609375	188148.609375	118461.65625	229837.734375	32550.1875	176791.796875	139254.59375	184281.21875
P00519;P00519-2	Tyrosine-protein kinase ABL1;Isoform IB of Tyrosine-protein kinase ABL1	0.00144477	ABL1	27775.595703125	33370.3984375	27393.583984375	27860.455078125	35590.4921875	34714.77734375	23525.048828125	19726.158203125	5744.4248046875	36875.921875	30120.7109375	27681.345703125
P00533	Epidermal growth factor receptor	0.00614634	EGFR	19635.19921875	15698.827148438	6807.5703125	23399.62109375	13260.416015625	18962.6484375	9915.6865234375	24173.32421875	15129.462890625	19055.5546875	6846.912109375	27409.587890625
P00540	Proto-oncogene serine/threonine-protein kinase mos	0.00114956	MOS	5052.59375	5984.4423828125	5206.2543945312	8092.8686523438	7368.486328125	6611.3881835938	10294.001953125	3687.1257324219	NaN	7844.12890625	10291.249023438	7443.8227539062
P00558	Phosphoglycerate kinase 1	0	PGK1	446247.5625	604603.0625	737963.25	692721.3125	617949.75	775512.625	572624.25	630394.375	261069.640625	600257.3125	519306.0625	776386.625
P00568	Adenylate kinase isoenzyme 1	0.00144477	AK1	9517.916015625	4906.2700195312	3485.5866699219	4859.5024414062	2106.9177246094	6055.9140625	5057.7412109375	3327.6401367188	2624.9560546875	11320.916992188	2844.2446289062	4647.8583984375
P00709	Alpha-lactalbumin	0.00135532	LALBA	16512.927734375	13722.3671875	16456.814453125	35790.984375	36819.83984375	25404.3125	26419.3125	46707.9375	22236.1015625	43925.234375	75888.71875	35351.37890625
P00734	Prothrombin	0.000422773	F2	85279.640625	98560.296875	61496.77734375	124378.734375	138372.28125	108262.125	154723.21875	114914.265625	108894.7265625	112841.1875	159332.6875	47498.1953125
P00736	Complement C1r subcomponent	0.000626959	C1R	32202.7265625	25068.892578125	27537.4296875	23966.55078125	22615.474609375	27104.244140625	26270.13671875	20711.0546875	27959.34765625	17492.056640625	31677.19921875	29620.271484375
P00738;P00738-2	Haptoglobin;Isoform 2 of Haptoglobin	0.00623903	HP	117341.96875	122486.0703125	120744.7109375	124762.046875	124653.2734375	106257.453125	119358.15625	106373.78125	92159.328125	111406.8046875	151389.109375	104240.0625
P00742	Coagulation factor X	0	F10	13575.23828125	17175.744140625	2458.8518066406	2428.5676269531	13087.08203125	12189.004882812	9994.7822265625	10706.106445312	1351.4226074219	13447.491210938	20763.302734375	7866.7421875
P00747	Plasminogen	0	PLG	55724.1328125	59200.2734375	55353.359375	63229.09765625	48123.90625	80252.921875	54787.703125	37473.59765625	67121.125	80382.53125	50761.7421875	87819.21875
P00813	Adenosine deaminase	0	ADA	24372.240234375	20526.546875	33497.03515625	25912.69140625	25585.427734375	20565.2265625	32016.3046875	10435.522460938	26766.666015625	18181.6953125	29476.1953125	29156.87890625
P00846	ATP synthase subunit a	0.000626959	MT-ATP6	109941.0078125	113370.4609375	71464.515625	39989.1796875	61187.484375	60042.94921875	85961.7265625	183930.203125	181021.96875	122621.0625	88704.46875	60547.125
P00915	Carbonic anhydrase 1	0.000626959	CA1	NaN	NaN	NaN	NaN	NaN	NaN	NaN	1588.2369384766	7555.1528320312	NaN	NaN	NaN
P00918	Carbonic anhydrase 2	0.00074841	CA2	10790.998046875	8114.099609375	6360.9028320312	8441.7998046875	8830.087890625	5788.7421875	8156.41796875	9292.08203125	16322.127929688	7070.71484375	14063.99609375	7228.4140625
P00973;P00973-2;P00973-3;P00973-4	2'-5'-oligoadenylate synthase 1;Isoform p41 of 2'-5'-oligoadenylate synthase 1;Isoform p48 of 2'-5'-oligoadenylate synthase 1;Isoform p44 of 2'-5'-oligoadenylate synthase 1	0	OAS1	361632.78125	296284.15625	49000.31640625	33963.04296875	48146.9140625	71491.3515625	135594.953125	93632.9765625	130524.4140625	221924.609375	184570.546875	54053.828125
P01008	Antithrombin-III	0.000422773	SERPINC1	7592.3037109375	4703.4565429688	1904.1577148438	6745.2768554688	3158.1279296875	4387.966796875	8844.35546875	2180.8879394531	6763.9375	7486.8666992188	9220.462890625	5133.80859375
P01009	Alpha-1-antitrypsin	0	SERPINA1	22246.8984375	18389.556640625	18674.8515625	15430.548828125	35871.93359375	23045.1875	25174.9609375	28322.4140625	51616.2734375	9681.419921875	21932.421875	19689.041015625
P01019	Angiotensinogen	0	AGT	141824.15625	132515.546875	93245.8203125	104617.4765625	89872.65625	107594.078125	111830.0546875	91924.9921875	72104.59375	187490.015625	129119.7265625	80307.34375
P01023	Alpha-2-macroglobulin	0	A2M	123730.859375	104416.953125	94812.609375	121503.4375	106518.1484375	76622.9375	67800.828125	88681.9375	110057.046875	94235.71875	127696.296875	124262.0078125
P01024	Complement C3	0	C3	59760.87109375	62701.9453125	42347.20703125	51929.78125	101775.484375	48168.53515625	62126.6328125	76010.4140625	50036.24609375	45419.2265625	55908.078125	49483.63671875
P01031	Complement C5	0.00114956	C5	42581.44921875	24577.2109375	32459.509765625	24187.482421875	29516.806640625	27861.03515625	29689.587890625	25793.828125	25541.24609375	40239.8984375	29822.783203125	35460.41015625
P01034	Cystatin-C	0	CST3	17085.177734375	10297.145507812	8484.36328125	11221.046875	9212.77734375	1985.8900146484	16697.826171875	14469.96484375	3685.697265625	17022.26953125	11619.291015625	4397.9658203125
P01037	Cystatin-SN	0.00221566	CST1	NaN	6670.8432617188	NaN	11719.877929688	NaN	NaN	NaN	NaN	NaN	1367.6365966797	NaN	NaN
P01040	Cystatin-A	0	CSTA	34434.26171875	48890.6171875	42067.83984375	59104.08984375	73883.453125	54541.84765625	53626	74879.6640625	48136.71484375	73908.2421875	54101.6953125	26196
P01042-2	Isoform LMW of Kininogen-1	0	KNG1	16090.873046875	15503.293945312	15812.278320312	20403.818359375	15193.715820312	12930.034179688	17200.123046875	14944.3046875	16656.748046875	19106.66796875	19186.580078125	14999.16015625
P01100;P01100-3	Proto-oncogene c-Fos;Isoform 3 of Proto-oncogene c-Fos	0.000863984	FOS	26634.396484375	44904.9765625	72356.8125	37681.16015625	47747.06640625	45166.515625	48759.0234375	86331.921875	73173.7421875	76774.2578125	78167.09375	49768.30078125
P01106;P01106-2	Myc proto-oncogene protein;Isoform 2 of Myc proto-oncogene protein	0.000863984	MYC	19930.80859375	29722.244140625	34608.609375	27934.380859375	23704.7265625	26075.82421875	38234.72265625	20857.583984375	22368.158203125	78022.515625	29514.771484375	46481.70703125
P01111	GTPase NRas	0	NRAS	45179.87890625	65251.33203125	52155.234375	60957.41015625	64832.13671875	60528.51171875	64551.45703125	54638.109375	45998.4453125	57209.609375	39544.4765625	47829.91796875
P01112	GTPase HRas	0	HRAS	17241.37109375	25251.693359375	49620.48828125	35406.9921875	42501.375	44201.62109375	21490.875	47746.44140625	17857.033203125	15388.369140625	25135.08984375	59491.92578125
P01116-2	Isoform 2B of GTPase KRas	0	KRAS	8564.23046875	5448.9091796875	7148.4125976562	8706.9658203125	9948.1904296875	9739.3095703125	9079.6875	8644.275390625	4239.5737304688	8864.611328125	6172.3154296875	9963.4736328125
P01133;P01133-3	Pro-epidermal growth factor;Isoform 3 of Pro-epidermal growth factor	0.000626959	EGF	16093.157226562	16199.842773438	14721.637695312	16840.466796875	14720.313476562	11862.227539062	15733.963867188	13761.0234375	22774.802734375	15239.956054688	15553.659179688	14388.0859375
P01137	Transforming growth factor beta-1 proprotein	0	TGFB1	54830.94921875	53315.265625	34462.5234375	40614.5859375	46733.59375	34614.28515625	45834.5	58718.875	44978.2578125	54524.71875	49872.2421875	34733.69921875
P01213	Proenkephalin-B	0.00605232	PDYN	19719.23046875	37295.0703125	91825.625	83030.53125	73228.3984375	66417.3359375	48293.84375	62184.0390625	165704.625	125605.4765625	91703.8046875	45249.953125
P01242;P01242-2;P01242-3;P01242-4	Growth hormone variant;Isoform 2 of Growth hormone variant;Isoform 3 of Growth hormone variant;Isoform 4 of Growth hormone variant	0.00114956	GH2	57495.90625	24209.2421875	13733.087890625	43988.98828125	25252.62890625	4163.0366210938	29257.1484375	48584.6875	NaN	28176.58984375	34267.5546875	27662.580078125
P01374	Lymphotoxin-alpha	0.00144477	LTA	30477.416015625	22548.66015625	27882.626953125	26495.728515625	30918.19921875	47377.18359375	27902.767578125	11876.9453125	33375.78515625	18106.181640625	31980.19140625	25366.62109375
P01584	Interleukin-1 beta	0	IL1B	8047.21484375	37169.29296875	39639.98046875	50726.62109375	20844.763671875	47169.15234375	40132.609375	45793.12109375	31913.8203125	37090.5234375	32950.65625	46708.765625
P01591	Immunoglobulin J chain	0	JCHAIN	26472.52734375	31436.1484375	47938.11328125	41940.16015625	55282.828125	36311.38671875	110443.8125	25825.99609375	29365.103515625	42624.234375	78686.5234375	34445.7421875
P01593;P01594	Immunoglobulin kappa variable 1D-33;Immunoglobulin kappa variable 1-33	0	IGKV1D-33;IGKV1-33	10042.078125	11287.123046875	9623.9140625	9376.3076171875	10759.701171875	3336.23828125	15156.985351562	23427.494140625	2415.4340820312	13119.736328125	10720.751953125	4447.4453125
P01619	Immunoglobulin kappa variable 3-20	0	IGKV3-20	61332.6484375	70241.609375	60405.46875	53146.109375	66392.296875	31314.669921875	87676.390625	68230.90625	43519.8984375	80899.953125	64306.89453125	32073.12109375
P01700	Immunoglobulin lambda variable 1-47	0	IGLV1-47	10453.276367188	21047.09375	13228.48828125	11150.845703125	12205.940429688	2597.1667480469	29808.287109375	24042.96875	7054.6474609375	23062.96484375	9549.6435546875	10932.401367188
P01703	Immunoglobulin lambda variable 1-40	0.00194007	IGLV1-40	12400.874023438	21629.103515625	18729.6171875	15970.828125	16051.98828125	NaN	44661.265625	17653.232421875	10606.46484375	NaN	NaN	5157.9609375
P01704	Immunoglobulin lambda variable 2-14	0.00144477	IGLV2-14	173137.6875	96736.9296875	82972.9296875	34286.51953125	86545.15625	30854.294921875	169317.46875	90739.1171875	51469.48828125	136938.625	104964.6171875	70189.6328125
P01709	Immunoglobulin lambda variable 2-8	0.000422773	IGLV2-8	NaN	14420.546875	2280.0246582031	NaN	5498.7270507812	NaN	26086.736328125	5811.251953125	NaN	18058.845703125	NaN	NaN
P01714	Immunoglobulin lambda variable 3-19	0	IGLV3-19	5236.5009765625	8587.2470703125	2195.7099609375	8682.2568359375	12108.935546875	NaN	13012.815429688	4229.5854492188	3417.2575683594	9369.2587890625	NaN	4112.7119140625
P01717	Immunoglobulin lambda variable 3-25	0.000163079	IGLV3-25	6984.5366210938	20987.611328125	13247.227539062	10711.147460938	14955.124023438	10723.194335938	19558.095703125	14724.887695312	5177.98046875	13438.787109375	9865.603515625	11541.368164062
P01730	T-cell surface glycoprotein CD4	0.00153458	CD4	60417.421875	19665	53197.765625	58403.19921875	49497.703125	50541.0390625	68723.96875	58291.94140625	36215.80078125	53849.66796875	71286.5546875	38183.02734375
P01742	Immunoglobulin heavy variable 1-69	0.00322548	IGHV1-69	18263.08984375	39361.8828125	82961.9921875	65787.640625	22357.125	29385.728515625	28389.765625	16635.890625	37351.76171875	32218.9609375	73719.953125	18987.4140625
P01743	Immunoglobulin heavy variable 1-46	0	IGHV1-46	15269.677734375	17065.48828125	14896.662109375	13318.512695312	19345.634765625	6245.349609375	30360.666015625	17796.986328125	5177.2612304688	12792.9140625	8959.0771484375	12940.719726562
P01768;P0DP03	Immunoglobulin heavy variable 3-30;Immunoglobulin heavy variable 3-30-5	0	IGHV3-30;IGHV3-30-5	26567.990234375	37717.87109375	29971.0703125	19715.873046875	30218.76953125	12264.83984375	68412.234375	34757.8515625	15796.838867188	37795.00390625	24008.07421875	19004.638671875
P01780	Immunoglobulin heavy variable 3-7	0.00135532	IGHV3-7	2390.4753417969	15592.4765625	8617.4375	1770.0808105469	21334.076171875	NaN	14877.024414062	19880.873046875	5320.2192382812	7828.9658203125	9833.4169921875	4825.1630859375
P01782;P0DP04	Immunoglobulin heavy variable 3-9;Immunoglobulin heavy variable 3-43D	0	IGHV3-9;IGHV3-43D	22904.69140625	35074.87109375	24496.505859375	22402.80078125	26179.06640625	15043.750976562	28414.466796875	37326.53515625	25259.79296875	24575.73046875	23553.568359375	20135.3984375
P01833	Polymeric immunoglobulin receptor	0.000626959	PIGR	76301.7265625	82873.7109375	51607.109375	67572.9765625	73813.7421875	75219.7421875	79296.203125	60622.5390625	98063.78125	83901.375	77809.5	49154.9296875
P01834	Immunoglobulin kappa constant	0.000626959	IGKC	67655.171875	107453.5078125	97047.625	83898.2421875	134077.609375	85771.8671875	116157.1875	145258.3125	57665.80078125	123161.5625	153313.453125	53532.484375
P01857;P0DOX5	Immunoglobulin heavy constant gamma 1;Immunoglobulin gamma-1 heavy chain	0	IGHG1;	337050.3125	627851.625	562860.125	249933.578125	664535.875	441167.53125	698838.8125	480091.25	220982.53125	575816.125	614289.875	242531.734375
P01859	Immunoglobulin heavy constant gamma 2	0	IGHG2	122603.53125	196109.5625	100453.8125	65109.05859375	154050.3125	111688.3359375	61304.2578125	172284.578125	73864.7734375	147419.78125	128823.9296875	60612.4765625
P01860	Immunoglobulin heavy constant gamma 3	0	IGHG3	28949.025390625	47912.08984375	18786.328125	12458.76171875	16152.62890625	37006.03515625	30982.43359375	28908.48828125	11305.676757812	48756.71484375	74994.3046875	21318.626953125
P01861	Immunoglobulin heavy constant gamma 4	0	IGHG4	2804.7365722656	1407.8304443359	NaN	NaN	NaN	NaN	NaN	10767.143554688	NaN	NaN	1157.5603027344	NaN
P01871;P01871-2	Immunoglobulin heavy constant mu;Isoform 2 of Immunoglobulin heavy constant mu	0	IGHM	88619.265625	156690.0625	92496.265625	145045.125	205732.546875	45793.54296875	285272.875	151825.828125	169149.375	156202.546875	103791.0703125	72217.03125
P01876	Immunoglobulin heavy constant alpha 1	0	IGHA1	61788.97265625	140888.015625	44653.4140625	49639.5	61973.93359375	33499.56640625	87855.3828125	418735.625	57684.33984375	87061.4453125	102388.9921875	87060.96875
P01880	Immunoglobulin heavy constant delta	0.000422773	IGHD	2974.4147949219	4425.0400390625	2355.080078125	4470.267578125	12804.548828125	NaN	16310.984375	NaN	NaN	NaN	NaN	1584.69140625
P01880-2	Isoform 2 of Immunoglobulin heavy constant delta	0	IGHD	33900.05859375	65276.4375	32626.392578125	53757.7421875	106734.4296875	23997.509765625	80443.8984375	53148.01171875	48025.7578125	43144.63671875	17638.896484375	27996.248046875
P01889	HLA class I histocompatibility antigen, B alpha chain	0	HLA-B	164879.765625	328579.1875	171610.5	169641.015625	276431.96875	94556.8984375	227057.59375	360244.875	162147.65625	224531	194219.296875	152543.3125
P01893	Putative HLA class I histocompatibility antigen, alpha chain H	0	HLA-H	52463.3125	2726.7373046875	NaN	NaN	53293.46875	19788.05859375	46492.33984375	20595.177734375	6397.69140625	57566.4453125	21654.77734375	11400.052734375
P01903	HLA class II histocompatibility antigen, DR alpha chain	0	HLA-DRA	534556.0625	498540.25	671949.625	902749.25	650208.4375	714068.3125	623034.1875	702797.6875	548889.1875	531145.875	572639.25	457596.5625
P01906	HLA class II histocompatibility antigen, DQ alpha 2 chain	0	HLA-DQA2	163453.984375	145887.859375	127160.671875	182074	193801.5625	144370.875	164725.96875	133960.375	65962.234375	148422.953125	149226.53125	95231.265625
P01909	HLA class II histocompatibility antigen, DQ alpha 1 chain	0	HLA-DQA1	42178.953125	95361.0546875	33350.1484375	78032.7734375	3714.7043457031	39330.78515625	NaN	42074.0078125	21410.037109375	NaN	14284.95703125	26627.96484375
P01911	HLA class II histocompatibility antigen, DRB1 beta chain	0	HLA-DRB1	585132.625	495128.78125	656361.6875	569626.4375	438326.5625	513333.65625	741293.3125	712127.9375	581398.625	723624	568662.5625	396568.78125
P01920	HLA class II histocompatibility antigen, DQ beta 1 chain	0	HLA-DQB1	127505.8984375	157399.078125	131308.203125	252677.796875	95341.5	162761.015625	149031.328125	169179.703125	112879.6484375	128456.546875	127328.2265625	66719.4609375
P02008	Hemoglobin subunit zeta	0	HBZ	29308.978515625	21416.646484375	32140.63671875	28558.4453125	47568.25	32600.05078125	23680.0546875	48987.87890625	111060.7890625	27119.3046875	33210.87109375	20742.892578125
P02042	Hemoglobin subunit delta	0.00135532	HBD	NaN	1177.7358398438	NaN	NaN	846.69653320312	NaN	NaN	1436.4283447266	7986.806640625	NaN	NaN	NaN
P02144	Myoglobin	0.0077347	MB	84768.140625	85232.84375	145943.734375	153333.65625	149613.15625	136760.890625	133607.28125	83887.828125	45930.1796875	100777.6484375	140045	139727.390625
P02452	Collagen alpha-1(I) chain	0	COL1A1	89678.4453125	101318.328125	130335.875	109703.375	85082.203125	97654.546875	91698.515625	70743.6796875	78869.1484375	102571.671875	84432.03125	105252.96875
P02458;P02458-1	Collagen alpha-1(II) chain;Isoform 1 of Collagen alpha-1(II) chain	0	COL2A1	95638.5546875	119814.9921875	106554.328125	128582.359375	116619.0390625	104069.265625	104238.421875	115711.5703125	98873.1015625	125213.625	110916.0546875	143492.65625
P02461	Collagen alpha-1(III) chain	0.000626959	COL3A1	138798.078125	150769.609375	153463.28125	136458.09375	174566.75	226751.5625	135851.5625	130208.390625	167899.984375	218128.1875	181864.109375	190274.71875
P02511	Alpha-crystallin B chain	0	CRYAB	54283.72265625	48792.5859375	74889.15625	84163.8984375	96688.1015625	78411.2734375	28313.748046875	41801.73046875	29690.60546875	57631.55078125	85757.9296875	59297.84375
P02533	Keratin, type I cytoskeletal 14	0	KRT14	8565.4208984375	6852.2612304688	29788.328125	18753.361328125	24762.953125	14604.53125	11740.956054688	16478.68359375	50484.703125	10446.430664062	22219.548828125	12340.329101562
P02538	Keratin, type II cytoskeletal 6A	0	KRT6A	158202.5	137297.78125	388070.03125	251489.015625	494516.0625	177152.09375	139195.078125	614994.8125	704075.9375	401595.84375	397982.59375	169336.359375
P02545	Prelamin-A/C	0	LMNA	314186.25	374725.0625	174478.59375	197027.71875	364395.53125	125144.21875	242896.546875	543557.1875	106016.0078125	296985.09375	335656.71875	104520.109375
P02647	Apolipoprotein A-I	0	APOA1	7959.7255859375	9759.51953125	11287.890625	7861.5791015625	13685.396484375	8828.3056640625	12863.671875	9453.181640625	15218.045898438	8583.60546875	9951.431640625	6575.3232421875
P02649	Apolipoprotein E	0	APOE	9756.521484375	8891.5185546875	6541.7446289062	7093.2978515625	9281.548828125	5286.4614257812	8795.2490234375	7209.982421875	7513.548828125	8438.42578125	7178.564453125	11696.6796875
P02652	Apolipoprotein A-II	0.00114956	APOA2	24116.24609375	22439.359375	15463.921875	13779.08984375	24947.71484375	22672.25	17893.728515625	24944.716796875	25561.21875	16067.000976562	33817.33203125	11821.3984375
P02654	Apolipoprotein C-I	0.00221566	APOC1	NaN	NaN	8537.7333984375	NaN	13900.58203125	2071.0297851562	NaN	5851.0454101562	22217.9296875	NaN	NaN	NaN
P02656	Apolipoprotein C-III	0.000626959	APOC3	18232.94140625	14509.694335938	18074.92578125	23035.265625	19206.630859375	10128.9296875	24051.04296875	38809.65234375	39964.1875	8911.7255859375	19897.068359375	3116.5185546875
P02671;P02671-2	Fibrinogen alpha chain;Isoform 2 of Fibrinogen alpha chain	0	FGA	10899.491210938	9432.6494140625	24554.58203125	17103.515625	26216.744140625	8861.4541015625	14355.788085938	15762.774414062	16871.1875	16707.091796875	7262.6533203125	7459.7241210938
P02675	Fibrinogen beta chain	0	FGB	47984.375	35154.59375	51386.1171875	31559.083984375	49115.13671875	15826.681640625	52440.16796875	45706.375	56397.1328125	73423.609375	44440.0390625	41397.69921875
P02679;P02679-2	Fibrinogen gamma chain;Isoform Gamma-A of Fibrinogen gamma chain	0	FGG	6219.8325195312	4451.7744140625	9252.7021484375	2638.8210449219	14411.151367188	4208.8598632812	3394.0043945312	6857.0659179688	15425.591796875	6840.53515625	2573.2658691406	3341.0825195312
P02686	Myelin basic protein	0.000163079	MBP	16095.88671875	12563.883789062	12920.693359375	12044.063476562	10400.750976562	13562.647460938	13722.139648438	12117.290039062	16822.76953125	16822.5625	13937.422851562	15008.829101562
P02708	Acetylcholine receptor subunit alpha	0.00114956	CHRNA1	9622.9599609375	17473.43359375	31569.4609375	15109.090820312	20922.67578125	19909.04296875	26081.2890625	16754.185546875	84334.921875	28331.408203125	21954.3203125	13846.346679688
P02730	Band 3 anion transport protein	0.000300436	SLC4A1	23366.15234375	25594.65625	29946.1328125	32273.5078125	22709.97265625	25995.263671875	30121.634765625	24868.748046875	28329.865234375	30147.54296875	35347.2265625	28310.056640625
P02746	Complement C1q subcomponent subunit B	0	C1QB	10039.623046875	7347.6899414062	6820.4584960938	7739.0732421875	10810.41015625	11671.442382812	8778.98046875	10269.112304688	9127.4677734375	7865.970703125	7940.1147460938	4493.0546875
P02747	Complement C1q subcomponent subunit C	0.000422773	C1QC	38240.375	30631.1171875	53865.859375	58644.47265625	62105.23046875	50025.73828125	47579.4765625	47330.86328125	69535.3125	28470.201171875	42259.96875	52836.96875
P02748	Complement component C9	0	C9	21515.001953125	25809.259765625	6556.7114257812	6119.15234375	65735.46875	8077.7802734375	14543.989257812	19858.904296875	20920.703125	16426.080078125	10911.370117188	6894.3393554688
P02749	Beta-2-glycoprotein 1	0.00135532	APOH	5419.2587890625	10866.66796875	13018.18359375	42335.9453125	15000.494140625	5510.1372070312	9150.4501953125	11830.58203125	8093.4838867188	20538.025390625	NaN	16435.5703125
P02751-1;P02751-17;P02751-3;P02751-4;P02751-5;P02751-6	Isoform 1 of Fibronectin;Isoform 17 of Fibronectin;Isoform 3 of Fibronectin;Isoform 4 of Fibronectin;Isoform 5 of Fibronectin;Isoform 6 of Fibronectin	0	FN1	52234.515625	68251.5078125	60402.140625	59050.25	54934.7734375	53360.25390625	56455.11328125	64874.2578125	58969.26171875	46944.81640625	50674.0390625	46309.76171875
P02765	Alpha-2-HS-glycoprotein	0	AHSG	55719.296875	8523.4169921875	14481.4609375	69646.7578125	51662.15625	11603.782226562	5726.9765625	4712.6030273438	6279.0004882812	14411.231445312	19595.28515625	6057.5571289062
P02766	Transthyretin	0.000422773	TTR	202179.15625	72223.46875	96339.0390625	120473.328125	96719.109375	31769.208984375	98941.6796875	142509.734375	92386.9375	194158.640625	124191.71875	115297.1328125
P02768	Albumin	0	ALB	263515.75	481715.875	307752.375	265677.78125	478164.9375	302812.65625	209824.015625	453656.9375	432538.875	399619.25	285925.65625	199080.921875
P02771	Alpha-fetoprotein	0	AFP	3337.76953125	2406.3962402344	3488.2878417969	8841.724609375	1580.0391845703	2222.0629882812	3770.0739746094	4455.2197265625	7515.4936523438	4480.1845703125	6014.357421875	4644.0200195312
P02778	C-X-C motif chemokine 10	0.0063322	CXCL10	7278.7841796875	NaN	NaN	5138.9946289062	4646.0258789062	4922.6752929688	6860.2250976562	NaN	1391.3798828125	NaN	7300.9072265625	NaN
P02786	Transferrin receptor protein 1	0	TFRC	332725.78125	238180.171875	323942.96875	286040.75	247640.375	252086.328125	470987.40625	178709.078125	327631.9375	268608.0625	261083.953125	322345.90625
P02787	Serotransferrin	0	TF	46321.76171875	24928.529296875	21285.8515625	18715.0859375	22104.80078125	17528.23046875	20256.212890625	28111.494140625	77988.1015625	18436.630859375	29345.271484375	15516.80859375
P02788	Lactotransferrin	0	LTF	21281.62890625	20376.173828125	21405.912109375	18374.16796875	43502.78515625	16201.126953125	19553.767578125	60374.20703125	78209.0859375	16478.705078125	27877.3359375	14125.409179688
P02790	Hemopexin	0.00173837	HPX	NaN	9003.53515625	NaN	11228.090820312	6450.173828125	NaN	NaN	10030.53125	11039.776367188	NaN	NaN	NaN
P02792	Ferritin light chain	0	FTL	22766.228515625	46318.02734375	56498.8671875	51155.4765625	50062.41015625	51101.4921875	42902.65234375	55915.109375	17092.22265625	41910.12109375	55708.90625	25323.552734375
P02794	Ferritin heavy chain	0	FTH1	17139.876953125	29146.501953125	52667.82421875	42272.35546875	45579.92578125	31121.544921875	31832.021484375	44388.87109375	10133.666015625	24816.123046875	44102.9296875	22022.19921875
P02810	Salivary acidic proline-rich phosphoprotein 1/2	0.000626959	PRH1	101205.4296875	87150.734375	91350.671875	101567.5390625	105726.4296875	67828.1640625	16272.86328125	89127.59375	49658.79296875	112974.828125	43400.71875	91288.3359375
P03886	NADH-ubiquinone oxidoreductase chain 1	0	MT-ND1	29716.90234375	20928.392578125	15757.188476562	7463.6704101562	10529.493164062	8457.6806640625	16382.192382812	43647.13671875	24786.623046875	20513.865234375	16212.024414062	16856.603515625
P03891	NADH-ubiquinone oxidoreductase chain 2	0	MT-ND2	17384.1640625	19161.75390625	12707.715820312	7559.4267578125	10760.571289062	14849.107421875	14374.004882812	32571.587890625	26329.65234375	15902.682617188	12611.186523438	13164.05078125
P03897	NADH-ubiquinone oxidoreductase chain 3	0	MT-ND3	52230.58203125	37885.1015625	17245.193359375	10721.231445312	23363.7890625	20135.70703125	16869.76171875	35350.3828125	22123.9609375	44959.8671875	21653.4921875	25248.427734375
P03905	NADH-ubiquinone oxidoreductase chain 4	0	MT-ND4	12479.015625	12515.734375	12152.774414062	NaN	7443.6884765625	9037.9296875	7845.060546875	24401.912109375	26097.541015625	14773.192382812	13440.444335938	9811.6650390625
P03915	NADH-ubiquinone oxidoreductase chain 5	0	MT-ND5	13321.41015625	14327.517578125	9020.181640625	3110.2106933594	4526.0771484375	7069.3994140625	10368.13671875	25548.373046875	22243.009765625	12292.53515625	6941.5322265625	7177.0307617188
P03923	NADH-ubiquinone oxidoreductase chain 6	0.00153458	MT-ND6	NaN	12923.993164062	14363.069335938	12969.184570312	8868.7578125	NaN	9845.6357421875	14657.517578125	16872.384765625	14470.366210938	11163.5703125	16815.060546875
P03928	ATP synthase protein 8	0	MT-ATP8	69081.1171875	39792.78125	24381.97265625	16189.358398438	28794.439453125	17006.2578125	25998.48828125	30026.2890625	20617.19921875	49413.46484375	37424.37890625	36227.38671875
P03952	Plasma kallikrein	0.000422773	KLKB1	149088.8125	100933.328125	718939.6875	816980.375	520567.15625	485718.65625	580049.5625	79185.328125	595896.375	52140.0078125	641481.5	450096.5625
P03956	Interstitial collagenase	0.00153458	MMP1	13640.432617188	15729.428710938	12792.075195312	16991.0703125	17326.443359375	17420.185546875	9624.1767578125	13151.015625	18681.921875	21485	16604.63671875	16571.615234375
P04003	C4b-binding protein alpha chain	0.000300436	C4BPA	17241.083984375	23916.826171875	15155.3046875	21423.61328125	25829.3984375	13722.071289062	19483.8359375	24401.09765625	55971.703125	10698.38671875	15157.041992188	10665.426757812
P04004	Vitronectin	0	VTN	14756.698242188	23076.333984375	10165.223632812	8307.5048828125	52165.74609375	12224.44140625	19259.564453125	28011.654296875	26945.279296875	10899.915039062	12947.413085938	3544.7436523438
P04040	Catalase	0	CAT	104878.984375	145380.1875	117907.1640625	93824.03125	100446.9453125	121253.5625	98104.5703125	171130.921875	46375.3359375	120214.671875	94219.2578125	76584.8984375
P04053;P04053-2	DNA nucleotidylexotransferase;Isoform 2 of DNA nucleotidylexotransferase	0.00114956	DNTT	12679.700195312	19180.5859375	20978.087890625	18767.369140625	24853.921875	24496.71484375	21862.080078125	16881.244140625	17555.154296875	18697.09765625	23236.392578125	22540.302734375
P04062;P04062-2;P04062-4;P04062-5	Lysosomal acid glucosylceramidase;Isoform Short of Lysosomal acid glucosylceramidase;Isoform 4 of Lysosomal acid glucosylceramidase;Isoform 5 of Lysosomal acid glucosylceramidase	0.000422773	GBA	168971.53125	118416.4609375	63524.87890625	134231.71875	195665.921875	150539.40625	199183.265625	96045.6484375	65255.23828125	147884.78125	155781.109375	152779.671875
P04066	Tissue alpha-L-fucosidase	0	FUCA1	19880.71875	11556.635742188	21760.5390625	14082.389648438	17885.541015625	18510.51171875	16287.408203125	14111.240234375	21794.916015625	17576.810546875	18061.4140625	11773.744140625
P04075	Fructose-bisphosphate aldolase A	0	ALDOA	133629.234375	188118.390625	204934.078125	192165.640625	182513.625	273311.3125	197248.9375	148051.9375	7553.8852539062	205750.5625	161359.546875	262283.09375
P04075-2	Isoform 2 of Fructose-bisphosphate aldolase A	0	ALDOA	206972.09375	244944.78125	273293.59375	262056.265625	199852.71875	340644.375	251914.515625	185437.671875	12075.450195312	229652.234375	180433.78125	334307.0625
P04080	Cystatin-B	0	CSTB	90807.8125	114598.578125	157843.796875	102265.7890625	151291.84375	89731.078125	97757.7890625	81216.515625	76843.1796875	109866.9453125	93853.828125	64283.5703125
P04083	Annexin A1	0	ANXA1	9273.0244140625	19686.337890625	15612.798828125	12739.813476562	35863.2109375	19195.25390625	15378.631835938	63437.0859375	60913.98046875	16751.78125	12055.018554688	6692.634765625
P04114	Apolipoprotein B-100	0	APOB	165517.421875	175080.234375	179456.21875	211627.453125	221742.140625	171128.59375	187390.609375	166178.734375	137485.875	171719.4375	171953.390625	174730.75
P04150;P04150-10;P04150-2;P04150-3;P04150-6;P04150-8;P04150-9	Glucocorticoid receptor;Isoform 10 of Glucocorticoid receptor;Isoform Beta of Glucocorticoid receptor;Isoform Alpha-2 of Glucocorticoid receptor;Isoform Beta-2 of Glucocorticoid receptor;Isoform Alpha-B of Glucocorticoid receptor;Isoform Beta-B of Glucocorticoid receptor	0	NR3C1	39341.234375	42665.265625	44117.21875	43531.125	46259.93359375	38226.96875	42977.12109375	35397.7890625	34652.4921875	39009.90625	53748.9296875	32665.298828125
P04179	Superoxide dismutase [Mn], mitochondrial	0	SOD2	37058.11328125	32750.072265625	37251.6875	34941.734375	34478.38671875	28834.615234375	53484.55078125	59902.4921875	8549.5849609375	21109.94140625	25772.921875	18557.625
P04180	Phosphatidylcholine-sterol acyltransferase	0	LCAT	30524.7421875	68099.8984375	37753.0546875	27815.470703125	19785.78125	37500.18359375	23082.07421875	46623.03515625	11809.90234375	40731.52734375	21410.884765625	1124.0323486328
P04181	Ornithine aminotransferase, mitochondrial	0	OAT	37559.6015625	18286.396484375	24094.181640625	14439.399414062	13257.422851562	16321.662109375	17481.1484375	24164.474609375	39232.359375	13051.745117188	15419.46875	19229.546875
P04183	Thymidine kinase, cytosolic	0	TK1	296197.03125	192696.28125	261530.265625	161838.984375	181505.296875	167464.90625	260784.890625	329956.4375	215423.5	84130.78125	273301.53125	284179.09375
P04196	Histidine-rich glycoprotein	0	HRG	2567.55859375	4174.3510742188	2487.1267089844	3504.3845214844	3376.5856933594	NaN	2078.1545410156	3112.2189941406	3237.3508300781	2178.4184570312	3776.5966796875	NaN
P04216	Thy-1 membrane glycoprotein	0.000163079	THY1	10856.64453125	5733.3754882812	3356.7075195312	3819.5734863281	13044.155273438	3247.4201660156	11576.852539062	7656.0981445312	19942.271484375	4462.2026367188	12624.796875	NaN
P04233-2	Isoform 2 of HLA class II histocompatibility antigen gamma chain	0	CD74	412953.84375	342428.90625	279774.09375	342945.96875	370249.09375	348401.5	363572.125	342076.0625	221707.34375	293725.5	538081.75	250114.78125
P04259	Keratin, type II cytoskeletal 6B	0.000626959	KRT6B	NaN	244.59269714355	4658.6137695312	2762.1225585938	5857.6489257812	NaN	1040.8996582031	2266.189453125	13372.907226562	1893.9420166016	2289.5102539062	9663.5595703125
P04264	Keratin, type II cytoskeletal 1	0	KRT1	171858.6875	83638.5703125	729872.9375	722564.375	312579.1875	613314.0625	154380.6875	286499.15625	1437553.375	315971.25	610078.375	391320.0625
P04279	Semenogelin-1	0.000626959	SEMG1	17927.4765625	20033.677734375	26267.396484375	16297.047851562	14996.647460938	22592.396484375	19521.662109375	22805.021484375	18973.78515625	21808.998046875	13377.734375	27087.341796875
P04406	Glyceraldehyde-3-phosphate dehydrogenase	0	GAPDH	580743.4375	462590.1875	1026759.75	504512.375	604324.6875	674422.75	657377.3125	722245.0625	306134.46875	1104451.625	437273.5	1109217.25
P04406-2	Isoform 2 of Glyceraldehyde-3-phosphate dehydrogenase	0	GAPDH	1029457.9375	1260668.875	1635790.75	1537318.625	1065024.75	1744100	1221856.5	1181997.875	604185.3125	1259106.5	1316435.25	1463110.25
P04424;P04424-2	Argininosuccinate lyase;Isoform 2 of Argininosuccinate lyase	0.00114956	ASL	70953.5	87256.7890625	102501.7734375	98134	100607.4765625	91917	84199.9296875	90070.859375	42973.90234375	114909.453125	106039.6015625	99649.9765625
P04439	HLA class I histocompatibility antigen, A alpha chain	0	HLA-A	248974.03125	305244.34375	282867.6875	277365.5	428185.0625	263914.25	441908.59375	306778.0625	187918.765625	229382.296875	259182.828125	202479.1875
P04440	HLA class II histocompatibility antigen, DP beta 1 chain	0	HLA-DPB1	82963.53125	91869.65625	66147.3984375	78850.5546875	79917.828125	50618.4609375	120521.3359375	51986.3203125	74002.234375	91494.8046875	67357.4375	131765.609375
P04626-4	Isoform 4 of Receptor tyrosine-protein kinase erbB-2	0.00322548	ERBB2	12951.639648438	13877.686523438	6999.3354492188	9323.6982421875	6761.900390625	10076.23828125	10380.008789062	13680.358398438	3158.1042480469	13677.958984375	9874.72265625	7390.9506835938
P04629;P04629-2;P04629-3	High affinity nerve growth factor receptor;Isoform TrkA-I of High affinity nerve growth factor receptor;Isoform 3 of High affinity nerve growth factor receptor	0	NTRK1	34706.6328125	37270.1875	40594.7734375	39852.953125	35705.86328125	41557.765625	36395.43359375	42069.50390625	18418.453125	37746.234375	31510.873046875	32443.638671875
P04632	Calpain small subunit 1	0	CAPNS1	29285.376953125	54171.97265625	37066.19140625	41405.81640625	36795.40625	47108.4453125	36940.74609375	42191.5078125	9602.923828125	42100.91796875	36396.73046875	44042.34765625
P04637;P04637-4;P04637-7	Cellular tumor antigen p53;Isoform 4 of Cellular tumor antigen p53;Isoform 7 of Cellular tumor antigen p53	0.0009851	TP53	77205.125	57155.56640625	48637.37890625	36814.4140625	50363.68359375	37955.140625	71898.7578125	88832.4453125	105330.6484375	78108	55496.265625	82252.2109375
P04792	Heat shock protein beta-1	0	HSPB1	15156.3046875	13944.436523438	11529.731445312	16378.014648438	39422.58984375	11049.90234375	22573.005859375	34999.41796875	67958.03125	16051.584960938	15100.819335938	6372.41796875
P04798	Cytochrome P450 1A1	0	CYP1A1	35310.9140625	67212.6953125	36658.4609375	43738.2109375	43646.61328125	62775.92578125	51063.71484375	28822.787109375	33949.5078125	115295.578125	62034.2109375	63561.234375
P04818;P04818-2	Thymidylate synthase;Isoform 2 of Thymidylate synthase	0	TYMS	23959.388671875	18584.875	31792.8203125	12261.166015625	18305.583984375	26450.33203125	22487.9296875	18181.69140625	36512.1953125	29075.9140625	28808.2265625	45952.6875
P04839	Cytochrome b-245 heavy chain	0	CYBB	32253.5	43349.76953125	29535.767578125	39730.5546875	39449.375	25712.455078125	38317.6796875	55081.69921875	22463.6640625	41494.37890625	25318.43359375	29803.615234375
P04843	Dolichyl-diphosphooligosaccharide--protein glycosyltransferase subunit 1	0	RPN1	155437.9375	157733.03125	136981.0625	107540.28125	141672.9375	116728.40625	169276.96875	220947.5	173469.9375	129227.375	157992.4375	106742.0390625
P04844;P04844-2	Dolichyl-diphosphooligosaccharide--protein glycosyltransferase subunit 2;Isoform 2 of Dolichyl-diphosphooligosaccharide--protein glycosyltransferase subunit 2	0	RPN2	52861.1484375	56057.07421875	43034.1328125	33454.37890625	48252.90234375	35076.69921875	67417.7109375	78782.125	59580.51171875	42936.76953125	53989.91796875	35234.25
P04899-4	Isoform sGi2 of Guanine nucleotide-binding protein G(i) subunit alpha-2	0	GNAI2	35356.41796875	40437.8046875	39833.9765625	196152.84375	44241.88671875	43182.72265625	52081.5703125	32838.84375	53687.6875	31949.984375	56667.640625	29587.640625
P04899;P04899-2;P04899-3;P04899-5;P04899-6	Guanine nucleotide-binding protein G(i) subunit alpha-2;Isoform 2 of Guanine nucleotide-binding protein G(i) subunit alpha-2;Isoform 3 of Guanine nucleotide-binding protein G(i) subunit alpha-2;Isoform 5 of Guanine nucleotide-binding protein G(i) subunit alpha-2;Isoform 6 of Guanine nucleotide-binding protein G(i) subunit alpha-2	0	GNAI2	88804.8125	116441.15625	92962.8203125	103816.4140625	126390.1015625	113094.453125	107257.625	115491.8671875	117072.9453125	103132.25	72714.03125	95898.3359375
P04908;P0C0S8;P20671;Q7L7L0;Q93077;Q96KK5;Q99878;Q9BTM1	Histone H2A type 1-B/E;Histone H2A type 1;Histone H2A type 1-D;Histone H2A type 3;Histone H2A type 1-C;Histone H2A type 1-H;Histone H2A type 1-J;Histone H2A.J	0	H2AC4;H2AC11;H2AC7;H2AW;H2AC6;H2AC12;H2AC14;H2AJ	56029308	38123928	45333052	59862876	37584100	21130826	51754872	57997216	31077746	42691128	45893772	34751624
P04920;P04920-2;P04920-3	Anion exchange protein 2;Isoform B1 of Anion exchange protein 2;Isoform 3 of Anion exchange protein 2	0	SLC4A2	51167.15625	62109.328125	49112.0625	59631.578125	68429.546875	55405.1953125	46584.90234375	62440.45703125	47924.171875	40624.73046875	46222.140625	47757.68359375
P04921;P04921-2;P04921-3	Glycophorin-C;Isoform Glycophorin-D of Glycophorin-C;Isoform 3 of Glycophorin-C	0.000422773	GYPC	7521.94140625	7928.2958984375	11956.168945312	12765.61328125	15398.9140625	10917.34765625	17015.154296875	7091.1928710938	557.88287353516	4842.2163085938	8243.2470703125	2127.72265625
P05023;P05023-4	Sodium/potassium-transporting ATPase subunit alpha-1;Isoform 4 of Sodium/potassium-transporting ATPase subunit alpha-1	0	ATP1A1	55816.41015625	52982.23046875	53656.9296875	46439.9609375	59610.08984375	48284.7734375	59039.796875	47398.265625	39564.98828125	40815.00390625	43565.05859375	48600.5703125
P05060	Secretogranin-1	0	CHGB	87677.7578125	95824.421875	97476.3046875	105587.09375	109767.5703125	104318.4921875	103911.734375	119863.0390625	87713.796875	113187.15625	120964.609375	94251.453125
P05089;P05089-2	Arginase-1;Isoform 2 of Arginase-1	0	ARG1	21296.099609375	23003.06640625	15896.201171875	19405.3046875	21690.611328125	17501.361328125	21560.015625	21484.640625	4731.4365234375	29890.435546875	16180.485351562	18967.80078125
P05091	Aldehyde dehydrogenase, mitochondrial	0	ALDH2	159746.75	88328.7265625	117168.984375	82063.515625	124105.2109375	124567.21875	131082.546875	63242.5390625	230131.359375	121251.921875	118671.8515625	69768.7421875
P05107	Integrin beta-2	0	ITGB2	37633.33203125	38293.6171875	34106.10546875	40474.44921875	43552.5546875	23100.4609375	42345.13671875	34977.76171875	29086.51171875	29829.103515625	33620.42578125	32094.25
P05108;P05108-2	Cholesterol side-chain cleavage enzyme, mitochondrial;Isoform 2 of Cholesterol side-chain cleavage enzyme, mitochondrial	0.0044506	CYP11A1	74341.84375	28744.26171875	39809.26953125	59686.5078125	62994.98828125	56528.88671875	65173.0703125	50187.875	32456.548828125	54026.55859375	75380.609375	46969.00390625
P05109	Protein S100-A8	0.000626959	S100A8	35031.51953125	65518.296875	54322.00390625	55140.15234375	155841.078125	35560.15234375	73868.578125	344792.75	183371.515625	87785.65625	55287.984375	14909.424804688
P05114	Non-histone chromosomal protein HMG-14	0	HMGN1	63820.38671875	72212.6875	70268.4140625	87987.9921875	58831.0390625	43096.6015625	78650.0625	46912.46484375	NaN	58495.5859375	114214.296875	66444.7578125
P05129	Protein kinase C gamma type	0	PRKCG	7858.4052734375	16408.6328125	14997.045898438	16995.05859375	9829.736328125	17265.103515625	9710.3330078125	14637.44140625	12586.598632812	5427.9975585938	10818.086914062	8955.8955078125
P05141	ADP/ATP translocase 2	0	SLC25A5	789590.25	581299.25	411534.65625	216268.8125	310108.03125	473047.8125	384429.4375	608006.75	824779.3125	653285.5	451874.125	523414.53125
P05155;P05155-2;P05155-3	Plasma protease C1 inhibitor;Isoform 2 of Plasma protease C1 inhibitor;Isoform 3 of Plasma protease C1 inhibitor	0.00114956	SERPING1	NaN	NaN	NaN	NaN	NaN	NaN	NaN	NaN	NaN	NaN	NaN	NaN
P05160	Coagulation factor XIII B chain	0	F13B	18726.44140625	12779.954101562	16801.0625	8849.8076171875	14154.372070312	18405.150390625	20114.517578125	12963.739257812	14962.760742188	22016.125	15789.84375	27858.39453125
P05161	Ubiquitin-like protein ISG15	0	ISG15	29276.9140625	36392.203125	34178.421875	24581.228515625	22930.79296875	24838.3125	81245.1953125	26397.61328125	97393.3046875	35169.55859375	26397.54296875	37988.02734375
P05162	Galectin-2	0.00322548	LGALS2	NaN	6983.8989257812	NaN	3545.7900390625	NaN	NaN	NaN	3257.7260742188	NaN	2772.3916015625	NaN	NaN
P05164-3	Isoform H7 of Myeloperoxidase	0	MPO	71451.078125	77846.109375	125112.0078125	105798.71875	202996.46875	78166.6640625	108110.8828125	246061.578125	292414.125	15401.077148438	68253.71875	57770.1796875
P05165-3	Isoform 3 of Propionyl-CoA carboxylase alpha chain, mitochondrial	0.00865218	PCCA	NaN	7339.7822265625	5378.28125	6280.21484375	NaN	3782.4313964844	5904.3081054688	7221.4165039062	6966.91015625	5015.982421875	5688.5366210938	4547.50390625
P05165;P05165-2	Propionyl-CoA carboxylase alpha chain, mitochondrial;Isoform 2 of Propionyl-CoA carboxylase alpha chain, mitochondrial	0	PCCA	113669.84375	108843.1640625	179099.125	230752.671875	159209.390625	217658.734375	111192.7734375	134730.984375	195076.53125	137934.1875	116345.3203125	178945.921875
P05166;P05166-2	Propionyl-CoA carboxylase beta chain, mitochondrial;Isoform 2 of Propionyl-CoA carboxylase beta chain, mitochondrial	0	PCCB	64197.73828125	49525.69140625	47462.0390625	44433.27734375	43763.55859375	32333.947265625	51510.51953125	60602.953125	30722.1484375	43736.09375	39541.8046875	41002.57421875
P05186	Alkaline phosphatase, tissue-nonspecific isozyme	0	ALPL	52348.0546875	50106.05859375	44822.4296875	42598.54296875	49153.4609375	46287.40234375	48932.52734375	48675.56640625	41344.47265625	50530.34375	46243.8203125	54818.1953125
P05198	Eukaryotic translation initiation factor 2 subunit 1	0	EIF2S1	61642.4453125	61909.6484375	70518.984375	54552.70703125	57382.328125	83460.703125	71951.234375	51742.41015625	47953.8359375	67694.9921875	57977.61328125	85691.765625
P05204	Non-histone chromosomal protein HMG-17	0.00268069	HMGN2	15835.791992188	31815.8203125	19393.005859375	61365.65625	29311.71484375	117853.953125	11804.666992188	18375.474609375	24695.474609375	20454.798828125	45593.171875	33703.7578125
P05305	Endothelin-1	0.000300436	EDN1	18763.015625	31105.078125	38006.10546875	40003.7890625	37235.03515625	22058.953125	44210.83984375	28047.830078125	38800.28125	27414.74609375	33379.61328125	38375.234375
P05362	Intercellular adhesion molecule 1	0	ICAM1	30532.02734375	22321.052734375	21020.72265625	26762.03125	59121.4375	26496.509765625	39178.87890625	25173.39453125	8183.6840820312	19634.48828125	19994.08203125	15960.0859375
P05386	60S acidic ribosomal protein P1	0	RPLP1	127074.234375	111237.921875	90029.34375	92253.2265625	92758.0390625	126311.9609375	136364.328125	72652.265625	42509.62890625	160547.65625	123909.0390625	103658.25
P05387	60S acidic ribosomal protein P2	0	RPLP2	313927.09375	332819.40625	516022.21875	524264.9375	496433.84375	561559.25	661605.5625	319485.53125	130036.2421875	305668.90625	558764.75	309773
P05388	60S acidic ribosomal protein P0	0	RPLP0	329072.75	319838.09375	327609	290557.40625	332942.09375	538869.625	332907.03125	278514.28125	202289.328125	332207.15625	359307.5625	402274.3125
P05423	DNA-directed RNA polymerase III subunit RPC4	0.000422773	POLR3D	17243.173828125	16612.498046875	20553.435546875	24340.568359375	17066.984375	12227.716796875	15406.004882812	22439.369140625	16287.859375	26338.552734375	17422.21875	26092.62890625
P05452	Tetranectin	0.00114956	CLEC3B	222792.328125	228035.875	239534.4375	206769.25	177449.375	260723.0625	222403.796875	251236.34375	262388.1875	159263.1875	236906.296875	97478.890625
P05455	Lupus La protein	0	SSB	144144.078125	169964.171875	203950.15625	236315.0625	217517.140625	184031.046875	187664.125	174454.453125	193455.1875	166640.75	182008.09375	165132.578125
P05538;P05538-2	HLA class II histocompatibility antigen, DQ beta 2 chain;Isoform 2 of HLA class II histocompatibility antigen, DQ beta 2 chain	0.000626959	HLA-DQB2	51226.20703125	15313.078125	15027.264648438	18573.90625	18738.509765625	24792.712890625	6823.9750976562	11499.649414062	24808.669921875	17800.060546875	23644.34765625	37888.109375
P05546	Heparin cofactor 2	0	SERPIND1	63325.57421875	69291.6875	67502.578125	76260.2578125	63474.328125	45212.8046875	72324.6875	89801.703125	53259.5546875	65671.3046875	82044.2578125	62696.57421875
P05556	Integrin beta-1	0	ITGB1	34820.10546875	23650.90234375	24022.626953125	23709.609375	31895.908203125	18709.078125	33774.828125	30011.75390625	21108.900390625	20692.876953125	23182.583984375	24720.1640625
P05771	Protein kinase C beta type	0.00135532	PRKCB	69996.3671875	54163.703125	14366.07421875	31510.181640625	14375.712890625	NaN	27310.369140625	40992.78125	19111.841796875	71256.1015625	30599.353515625	58577.26953125
P05771-2	Isoform Beta-II of Protein kinase C beta type	0	PRKCB	20551.68359375	41383.77734375	28874.80078125	32491.46875	43719.53125	37089.7578125	30224.80078125	49457.7421875	40918.87890625	32897.4921875	19726.025390625	22722.56640625
P05783	Keratin, type I cytoskeletal 18	0.00173837	KRT18	11113.747070312	12484.833007812	11078.350585938	9227.1513671875	17298.443359375	17853.546875	19517.18359375	12945.771484375	11349.291015625	11631.108398438	15760.515625	13175.890625
P05787;P05787-2	Keratin, type II cytoskeletal 8;Isoform 2 of Keratin, type II cytoskeletal 8	0.000163079	KRT8	24080.775390625	32880.078125	77595.171875	83810.984375	51445.1640625	87351.953125	53163.53125	45692.5546875	99510.28125	46782.984375	65480.5390625	42463.5703125
P05813-2	Isoform A1 of Beta-crystallin A3	0.00595936	CRYBA1	121417.0234375	131973.921875	166466.953125	158503.171875	173243.734375	33979.06640625	202528.765625	137491.90625	39432.0390625	113306.34375	272488.6875	139707.296875
P05814	Beta-casein	0	CSN2	61059.703125	52474.7265625	38747.30859375	41476.578125	35208.75390625	28472.05078125	35189.4921875	75625.421875	56742.359375	37483.53515625	45415.484375	28023.51171875
P05937;P05937-2	Calbindin;Isoform 2 of Calbindin	0.000626959	CALB1	177577.875	304961.3125	230791.09375	331746.6875	336126.71875	188142.71875	220687.453125	321298.03125	82499.8046875	236536.71875	337533.59375	125215.40625
P05976;P05976-2	Myosin light chain 1/3, skeletal muscle isoform;Isoform MLC3 of Myosin light chain 1/3, skeletal muscle isoform	0	MYL1	4702.740234375	4494.8637695312	5693.4624023438	4725.89453125	3772.8093261719	2111.23046875	8696.689453125	1305.0457763672	NaN	2657.9682617188	5989.2094726562	1409.8928222656
P06127	T-cell surface glycoprotein CD5	0.000626959	CD5	NaN	NaN	NaN	NaN	NaN	NaN	3588.5512695312	NaN	NaN	NaN	1304.1325683594	NaN
P06132	Uroporphyrinogen decarboxylase	0	UROD	245111.859375	251754.84375	295942.5	296928.90625	274478.875	309277.3125	288644.84375	191367.609375	189889.9375	325491.65625	296951.90625	340240.15625
P06133	UDP-glucuronosyltransferase 2B4	0	UGT2B4	12234.64453125	10008.0390625	11273.193359375	13954.795898438	13709.869140625	14967.690429688	11795.716796875	13094.088867188	10573.606445312	16183.397460938	11124.428710938	12766.451171875
P06239;P06239-3	Tyrosine-protein kinase Lck;Isoform 3 of Tyrosine-protein kinase Lck	0	LCK	11996.533203125	10889.630859375	9236.28515625	9496.9755859375	10910.047851562	13177.739257812	9071.322265625	13017.173828125	15022.415039062	8991.4990234375	8240.0595703125	10335.546875
P06276	Cholinesterase	0.00221566	BCHE	8223.0751953125	8561.80859375	14075.790039062	15916.456054688	3265.6215820312	3537.3132324219	11031.467773438	16453.05078125	6944.7866210938	10817.706054688	983.43902587891	9630.6484375
P06312	Immunoglobulin kappa variable 4-1	0.000300436	IGKV4-1	12613.75	20311.3046875	16518.498046875	8252.1376953125	15494.893554688	7060.4721679688	22729.998046875	31345.625	11456.852539062	17825.248046875	11480.521484375	7564.5766601562
P06331	Immunoglobulin heavy variable 4-34	0	IGHV4-34	24874.880859375	37817.0234375	26181.1953125	22689.35546875	29837.984375	18597.94140625	49549.984375	23568.892578125	11940.249023438	26413.8203125	32814.44140625	11773.715820312
P06340	HLA class II histocompatibility antigen, DO alpha chain	0	HLA-DOA	133026.46875	133907.109375	162141.34375	274588.59375	184422.875	106027.5625	106923.6015625	297211.40625	109338.15625	149508.484375	176876.8125	107657.6640625
P06396	Gelsolin	0	GSN	14709.484375	12484.1328125	12394.450195312	15955.588867188	16045.926757812	13306.131835938	16919.013671875	13687.8828125	5516.4560546875	12533.170898438	14681.275390625	14418.05078125
P06396-2	Isoform 2 of Gelsolin	0	GSN	262561.5625	259790.21875	195130.65625	361399.125	216892.78125	195208.78125	310840.0625	286684.46875	413655.875	253519.0625	194064.46875	186208.15625
P06400	Retinoblastoma-associated protein	0	RB1	106661.109375	92978.59375	124335.7734375	101233.703125	107932.5859375	95417.859375	127640.2578125	70106.3359375	135984.84375	118938.3515625	78426.078125	141053.984375
P06454;P06454-2	Prothymosin alpha;Isoform 2 of Prothymosin alpha	0	PTMA	185950.125	194469.171875	437546.59375	391705.46875	427111	486452.40625	397930.4375	151234.9375	NaN	186241.3125	339273.59375	366449.34375
P06493	Cyclin-dependent kinase 1	0	CDK1	41173.8203125	20038.740234375	40776.8203125	26300.0703125	30080.32421875	43759.9140625	34283.76953125	8202.7587890625	70451.7890625	31826.927734375	46544.5625	54204.43359375
P06576	ATP synthase subunit beta, mitochondrial	0	ATP5F1B	1122637	1160856.75	1005732.25	981537.125	745182.0625	1032713.9375	804534.375	1666909.75	1483239.5	803143	1187508.875	778421.75
P06681;P06681-2;P06681-3	Complement C2;Isoform 2 of Complement C2;Isoform 3 of Complement C2	0.00153458	C2	4033.1977539062	3989.4345703125	6152.7001953125	5105.1689453125	5868.8115234375	5132.5595703125	4932.83203125	4741.708984375	9169.375	2067.8103027344	6372.5229492188	3387.9089355469
P06702	Protein S100-A9	0	S100A9	19381.541015625	37148.5390625	42321.609375	41734.08203125	110402.5625	27940.705078125	52786.18359375	232691.21875	130123.6484375	39567.41796875	41887.1484375	9634.810546875
P06703	Protein S100-A6	0	S100A6	20272.37109375	57211.20703125	39630.859375	51716.3125	82021.4765625	62538.55859375	45092	98752.078125	51513.02734375	10118.9453125	49190.8671875	22870.896484375
P06727	Apolipoprotein A-IV	0.00144477	APOA4	40154.67578125	31838.509765625	39163.71875	40246.73828125	33054.35546875	48714.359375	36719.4140625	39201.09375	33165.6953125	44081.66015625	36857.84765625	30931.408203125
P06730-2	Isoform 2 of Eukaryotic translation initiation factor 4E	0	EIF4E	50669.9296875	55443.16796875	52419.57421875	48202.921875	48516.78125	58076.7265625	54547.64453125	39175.484375	43850.62890625	59458.94921875	44653.640625	62979.640625
P06732	Creatine kinase M-type	0.00213881	CKM	86079.6171875	83429.6171875	60650.7890625	81342.0859375	79447.4609375	69468.8671875	80828.9296875	10469.252929688	77500.3203125	79376.390625	60321.64453125	97834.7421875
P06733	Alpha-enolase	0	ENO1	331214.3125	352579.90625	475702.90625	425952.90625	377713.125	610621.3125	390117.5	331479.03125	197322.640625	334140.1875	409372.71875	401452.34375
P06734	Low affinity immunoglobulin epsilon Fc receptor	0	FCER2	10580.392578125	10263.719726562	8678.7373046875	7866.6181640625	57166.55859375	14821.8125	22546.900390625	21169.380859375	NaN	NaN	5514.5864257812	641.29516601562
P06744	Glucose-6-phosphate isomerase	0	GPI	9852.771484375	12374.012695312	12866.46484375	507.326171875	4006.380859375	12398.560546875	8598.564453125	10436.037109375	6255.9604492188	10834.71484375	8041.8569335938	12013.0390625
P06744-2	Isoform 2 of Glucose-6-phosphate isomerase	0	GPI	99512.4765625	120662.96875	146672.015625	105256.3359375	101656.8046875	154564.3125	120309.1953125	108617.046875	123477.9453125	109193.390625	110675.046875	148662.390625
P06746	DNA polymerase beta	0	POLB	117129.53125	132675.578125	119918.171875	120397.03125	89575.8359375	83898.7890625	121534.09375	111705.765625	115317.7578125	145131.265625	102068.1015625	130115.8203125
P06748	Nucleophosmin	0	NPM1	777516.3125	667084.0625	860402.8125	850762.1875	841156.125	695283.8125	907423.25	549495.4375	474429	825274.4375	991528.5625	752612.6875
P06753-2	Isoform 2 of Tropomyosin alpha-3 chain	0.000626959	TPM3	97554.703125	108320.1640625	134846.921875	164059.296875	197563.578125	150127.890625	158388.171875	110313.5	36503.1953125	141305.71875	153128.65625	80616.5078125
P06753-6	Isoform 6 of Tropomyosin alpha-3 chain	0	TPM3	477029.25	607150.8125	752293.875	904639.9375	815994.6875	776713.9375	949027.375	535609.4375	174291.65625	536217.4375	705936.75	406845.03125
P06756;P06756-2;P06756-3	Integrin alpha-V;Isoform 2 of Integrin alpha-V;Isoform 3 of Integrin alpha-V	0.000626959	ITGAV	1986340.375	1319822.375	1468131.625	2081111	1348004.125	1545694.25	2059632.75	782787.25	1286002.5	1316448.375	1177277.125	2360444.25
[truncated: 16,479 more rows]

## Sheet: DDA signifacant proteins
Accession	Description	Exp. q-value: Combined	Gene Symbol	Gene ID	1	5	8	25	30	35	7	9	13	14	15	17	Pvalue_MannWhitney	Fold Change
[truncated: 71 more rows]

## Sheet: DIA significant proteins
PG.Qvalue	PG.ProteinAccessions	PG.Genes	PG.ProteinDescriptions	[1] 1_DIA.htrms.PG.Quantity	[2] 5_DIA.htrms.PG.Quantity	[4] 8_DIA.htrms.PG.Quantity	[13] 25_DIA.htrms.PG.Quantity	[16] 30_DIA.htrms.PG.Quantity	[19] 35_DIA.htrms.PG.Quantity	[3] 7_DIA.htrms.PG.Quantity	[5] 9_DIA.htrms.PG.Quantity	[6] 13_DIA.htrms.PG.Quantity	[7] 14_DIA.htrms.PG.Quantity	[8] 15_DIA.htrms.PG.Quantity	[9] 17_DIA.htrms.PG.Quantity	Pvalue_MannWhitney	Fold Change
[truncated: 62 more rows]
